# Supplementary material for: Longitudinal dynamics of clonal hematopoiesis identifies gene-specific fitness effects
Source: Nat Med. 2022 Jul 4;28(7):1439–46. doi: 10.1038/s41591-022-01883-3 (PMC9307482; doi:10.1038/s41591-022-01883-3)
Supplement: Supplementary file 3 — Supplementary Table 1: Cohort information. Supplementary Table 2: Complete list of unique variants detected at 2% VAF, including the maximum clone size (VAF) for events in all participants. Supplementary Table 3: Complete list of unique fit CHIP variants at 2% VAF. Supplementary Table 4: LiFT-Filter variants fitness estimates. Supplementary Table 5: Damage predictions for all single-nucleotide variants. Supplementary Table 6: Variants with a frameshift or termination mutation below 2% VAF. Supplementary Table 7: Survival analysis on the effects of maximum VAF and clone growth speed. Supplementary Table 8: Target genes of the ArcherDX VariantPlex Myeloid Panel. Supplementary Table 9: Sequencing quality control metrics. Supplementary Table 10: Known CHIP mutations. [file 41591_2022_1883_MOESM3_ESM.xlsx]

## Sheet: SuppTable 1 - Cohort Info
Supplementary Table 1: Cohort information
Cohort information	LBC21	LBC36
Age at Wave 1 (yrs)	79.1 (SD=0.6)	69.5 (SD=0.8)
gender m/f	234/316	548/543
participants	550	1091
CHIP carriers >2% VAF	25 (of 42)	35 (of 43)
Fit CHIP carriers >2% VAF	20 (of 42)	30 (of 43)
LiFT filter CHIP carriers	26 (of 42)	33 (of 43)
Supp. Table1: Number of samples seqquenced
Sequencing information
Wave nb	1	2	3	4	5
nb of samples sequenced	40	40	78	63	28
gender m/f	21/19	21/19	40/38	31/32	14/14

## Sheet: SuppTable 2 - 2%VAF Events
Supplementary Table 2: Complete list of unique variants detected at 2% VAF - including the maximum clone size (VAF) for events in all participants
Key:
VAF_Outlier_Pvalue	Proprietory technology of Archer Analysis. Any variant that has a low p-value will be considered a significant variant (For a given variant, analysis can calculate a p value which expresses the probability that the noise model for that variant would generate the observed AF or greater. This assumes a binomial distribution with p= background noise and n= depth of coverage for that variant, compute…
95%MDAF	Proprietory technology of Archer Analysis. This expresses LOD as the minimum allele fraction at which a variant can be distinguished from the underlying noise at a statistical power of 0.95, referred to as the 95 Minimum Detectable Allele Fraction (95 MDAF)
Participant_ID	PreferredSymbol	HGVSp	protein_substitution	HGVSc	base_substitution	Variant_Classification	Largest_VAF	wave	chromosome	position	reference	mutation	VAF_Outlier_Pvalue	95%MDAF
CHIP_LBC21_011	ASXL1	NP_056153.2:p.Gln925Ter	p.Gln925Ter	NM_015338.5:c.2773C>T	c.2773C>T	Nonsense_Mutation	0.0242	5	chr20	31023288	C	T	1.11022e-16	0.00446571
CHIP_LBC21_015	ASXL1	NP_056153.2:p.Val807Ile	p.Val807Ile	NM_015338.5:c.2419G>A	c.2419G>A	Missense_Mutation	0.0505	3	chr20	31022934	G	A	1.11022e-16	0.00549451
CHIP_LBC21_016	ASXL1	NP_056153.2:p.Glu635ArgfsTer15	p.Glu635ArgfsTer15	NM_015338.5:c.1900_1922del	c.1900_1922del	Frame_Shift_Del	0.0572	5	chr20	31022402	TCACCACTGCCATAGAGAGGCGGC	T	1.11022e-16	0.00216517
CHIP_LBC21_017	BCOR	NP_060215.4:p.Thr1265Pro	p.Thr1265Pro	NM_017745.5:c.3793A>C	c.3793A>C	Missense_Mutation	0.0218	4	chrX	39922277	T	G	1.77998e-09	0.0163265
CHIP_LBC21_011	BCORL1	NP_068765.3:p.Val105Gly	p.Val105Gly	NM_021946.4:c.314T>G	c.314T>G	Missense_Mutation	0.024	4	chrX	129147062	T	G	5.16349e-06	0.0264423
CHIP_LBC36_037	BRAF	NP_004324.2:p.Gly455Arg	p.Gly455Arg	NM_004333.4:c.1363G>A	c.1363G>A	Missense_Mutation	0.0218	2	chr7	140481445	C	T	1.11022e-16	0.00436681
CHIP_LBC21_038	CBL	NP_005179.2:p.Leu380Pro	p.Leu380Pro	NM_005188.3:c.1139T>C	c.1139T>C	Missense_Mutation	0.0394	3	chr11	119148919	T	C	1.11022e-16	0.0068836
CHIP_LBC36_037	CBL	NP_005179.2:p.Gly104Arg	p.Gly104Arg	NM_005188.3:c.310G>A	c.310G>A	Missense_Mutation	0.023	2	chr11	119103272	G	A	1.11022e-16	0.00635425
CHIP_LBC36_037	CBLC	NP_036248.3:p.Pro438Leu	p.Pro438Leu	NM_012116.3:c.1313C>T	c.1313C>T	Missense_Mutation	0.0204	2	chr19	45297489	C	T	1.11022e-16	0.00678426
CHIP_LBC21_011	CDKN2A	NP_000068.1:p.Val28Gly	p.Val28Gly	NM_000077.4:c.83T>G	c.83T>G	Missense_Mutation	0.0235	4	chr9	21974744	A	C	0.000861414	0.025641
CHIP_LBC21_018	CDKN2A	NP_000068.1:p.Val82Gly	p.Val82Gly	NM_000077.4:c.245T>G	c.245T>G	Missense_Mutation	0.02	3	chr9	21971113	A	C	0.0909798	0.0362976
CHIP_LBC36_002	CDKN2A	NP_000068.1:p.Thr79Pro	p.Thr79Pro	NM_000077.4:c.235A>C	c.235A>C	Missense_Mutation	0.0258	4	chr9	21971123	T	G	1.91663e-11	0.0174338
CHIP_LBC36_035	CEBPA	NP_004355.2:p.Tyr181Ser	p.Tyr181Ser	NM_004364.3:c.542A>C	c.542A>C	Missense_Mutation	0.0204	3	chr19	33792779	T	G	NA	NA
CHIP_LBC21_002	DNMT3A	NP_072046.2:p.Ile769Ser	p.Ile769Ser	NM_022552.4:c.2306T>G	c.2306T>G	Missense_Mutation	0.0221	4	chr2	25463187	A	C	1.11022e-16	0.00396376
CHIP_LBC21_003	DNMT3A			NM_022552.4:c.1668-3C>G	c.1668-3C>G	Splice_Region	0.4261	3	chr2	25467210	G	C	1.11022e-16	0.00249822
CHIP_LBC21_005	DNMT3A	NP_072046.2:p.Ile840Ter	p.Ile840Ter	NM_022552.4:c.2517del	c.2517del	Frame_Shift_Del	0.4481	3	chr2	25458655	TG	T	1.11022e-16	0.00309598
CHIP_LBC21_007	DNMT3A	NP_072046.2:p.Asp748AlafsTer3	p.Asp748AlafsTer3	NM_022552.4:c.2243_2259del	c.2243_2259del	Frame_Shift_Del	0.0931	3	chr2	25463233	GCCAGAAGAAGGGGCGAT	G	1.11022e-16	0.00258589
CHIP_LBC21_007	DNMT3A	NP_072046.2:p.Asn797Ser	p.Asn797Ser	NM_022552.4:c.2390A>G	c.2390A>G	Missense_Mutation	0.1423	3	chr2	25462017	T	C	1.11022e-16	0.00730488
CHIP_LBC21_013	DNMT3A	NP_072046.2:p.Ser255ProfsTer61	p.Ser255ProfsTer61	NM_022552.4:c.762del	c.762del	Frame_Shift_Del	0.0377	3	chr2	25470998	AT	A	1.11022e-16	0.00244413
CHIP_LBC21_015	DNMT3A	NP_072046.2:p.Val657Met	p.Val657Met	NM_022552.4:c.1969G>A	c.1969G>A	Missense_Mutation	0.0501	4	chr2	25464544	C	T	1.11022e-16	0.00506329
CHIP_LBC21_024	DNMT3A	NP_072046.2:p.Leu504ProfsTer42	p.Leu504ProfsTer42	NM_022552.4:c.1510dup	c.1510dup	Frame_Shift_Ins	0.1086	3	chr2	25468165	A	AG	1.11022e-16	0.00263852
CHIP_LBC21_024	DNMT3A	NP_072046.2:p.Lys744Ter	p.Lys744Ter	NM_022552.4:c.2230A>T	c.2230A>T	Nonsense_Mutation	0.1097	4	chr2	25463263	T	A	1.11022e-16	0.00356125
CHIP_LBC21_032	DNMT3A	NP_072046.2:p.Val687Asp	p.Val687Asp	NM_022552.4:c.2060T>A	c.2060T>A	Missense_Mutation	0.0755	5	chr2	25464453	A	T	1.11022e-16	0.00556439
CHIP_LBC21_034	DNMT3A			NM_022552.4:c.2173+1G>A	c.2173+1G>A	Splice_Site	0.0476	4	chr2	25463508	C	T	1.11022e-16	0.00424989
CHIP_LBC36_009	DNMT3A	NP_072046.2:p.Leu547Phe	p.Leu547Phe	NM_022552.4:c.1639C>T	c.1639C>T	Missense_Mutation	0.297	3	chr2	25467437	G	A	1.11022e-16	0.00398406
CHIP_LBC36_011	DNMT3A			NM_022552.4:c.1852-1G>A	c.1852-1G>A	Splice_Site	0.3006	3	chr2	25466852	C	T	1.11022e-16	0.00541638
CHIP_LBC36_012	DNMT3A	NP_072046.2:p.Pro627ArgfsTer22	p.Pro627ArgfsTer22	NM_022552.4:c.1878_1884del	c.1878_1884del	Frame_Shift_Del	0.1057	1	chr2	25466818	CAGCTGGG	C	1.11022e-16	0.00297114
CHIP_LBC36_013	DNMT3A	NP_072046.2:p.Arg635Gln	p.Arg635Gln	NM_022552.4:c.1904G>A	c.1904G>A	Missense_Mutation	0.16	3	chr2	25466799	C	T	NA	NA
CHIP_LBC36_014	DNMT3A	NP_072046.2:p.Gln534ArgfsTer117	p.Gln534ArgfsTer117	NM_022552.4:c.1601del	c.1601del	Frame_Shift_Del	0.132	4	chr2	25467474	CT	C	1.11022e-16	0.00311111
CHIP_LBC36_015	DNMT3A	NP_072046.2:p.Leu344Gln	p.Leu344Gln	NM_022552.4:c.1031T>A	c.1031T>A	Missense_Mutation	0.0219	1	chr2	25470011	A	T	1.11022e-16	0.00426569
CHIP_LBC36_015	DNMT3A	NP_072046.2:p.Thr257MetfsTer59	p.Thr257MetfsTer59	NM_022552.4:c.770del	c.770del	Frame_Shift_Del	0.1056	1	chr2	25470990	AG	A	1.11022e-16	0.00268817
CHIP_LBC36_016	DNMT3A	NP_072046.2:p.Glu725GlyfsTer54	p.Glu725GlyfsTer54	NM_022552.4:c.2174del	c.2174del	Frame_Shift_Del	0.0596	2	chr2	25463318	CT	C	1.11022e-16	0.00287947
CHIP_LBC36_017	DNMT3A			NM_022552.4:c.2322+1G>A	c.2322+1G>A	Splice_Site	0.1588	4	chr2	25463170	C	T	1.11022e-16	0.0056701
CHIP_LBC36_018	DNMT3A			NM_022552.4:c.1554+1G>A	c.1554+1G>A	Splice_Site	0.0938	2	chr2	25468121	C	T	1.11022e-16	0.00397219
CHIP_LBC36_020	DNMT3A	NP_072046.2:p.Tyr536ThrfsTer115	p.Tyr536ThrfsTer115	NM_022552.4:c.1605del	c.1605del	Frame_Shift_Del	0.2593	4	chr2	25467470	AG	A	1.11022e-16	0.00306614
CHIP_LBC36_021	DNMT3A	NP_072046.2:p.Cys559Ter	p.Cys559Ter	NM_022552.4:c.1677C>A	c.1677C>A	Nonsense_Mutation	0.3837	4	chr2	25467198	G	T	1.11022e-16	0.00362812
CHIP_LBC36_021	DNMT3A	NP_072046.2:p.Arg771Gln	p.Arg771Gln	NM_022552.4:c.2312G>A	c.2312G>A	Missense_Mutation	0.3827	4	chr2	25463181	C	T	1.11022e-16	0.0050743
CHIP_LBC36_022	DNMT3A	NP_072046.2:p.Arg326Gly	p.Arg326Gly	NM_022552.4:c.976C>G	c.976C>G	Missense_Mutation	0.28	3	chr2	25470498	G	C	1.11022e-16	0.00480439
CHIP_LBC36_023	DNMT3A			NM_022552.4:c.1429+1G>C	c.1429+1G>C	Splice_Site	0.037	1	chr2	25469028	C	G	1.11022e-16	0.00242215
CHIP_LBC36_024	DNMT3A	NP_072046.2:p.Gly550Arg	p.Gly550Arg	NM_022552.4:c.1648G>A	c.1648G>A	Missense_Mutation	0.026	4	chr2	25467428	C	T	1.11022e-16	0.00686611
CHIP_LBC36_028	DNMT3A			NM_022552.4:c.2478+1G>T	c.2478+1G>T	Splice_Site	0.3834	3	chr2	25459804	C	A	1.11022e-16	0.0107362
CHIP_LBC36_030	DNMT3A	NP_072046.2:p.Phe752LeufsTer4	p.Phe752LeufsTer4	NM_022552.4:c.2256_2257del	c.2256_2257del	Frame_Shift_Del	0.3116	4	chr2	25463235	CAG	C	1.11022e-16	0.00393701
CHIP_LBC36_034	DNMT3A	NP_072046.2:p.Tyr735Asn	p.Tyr735Asn	NM_022552.4:c.2203T>A	c.2203T>A	Missense_Mutation	0.1961	4	chr2	25463290	A	T	1.11022e-16	0.00457038
CHIP_LBC36_035	DNMT3A	NP_072046.2:p.Arg309ProfsTer8	p.Arg309ProfsTer8	NM_022552.4:c.924_925dup	c.924_925dup	Frame_Shift_Ins	0.3821	3	chr2	25470548	C	CGG	1.11022e-16	0.00620347
CHIP_LBC36_036	DNMT3A	NP_072046.2:p.Gly673ProfsTer35	p.Gly673ProfsTer35	NM_022552.4:c.2016_2029del	c.2016_2029del	Frame_Shift_Del	0.2438	1	chr2	25464483	TGCCGCACCATGCCC	T	1.11022e-16	0.00392377
CHIP_LBC36_036	DNMT3A	NP_072046.2:p.Met682IlefsTer31	p.Met682IlefsTer31	NM_022552.4:c.2045dup	c.2045dup	Frame_Shift_Ins	0.0415	2	chr2	25464467	C	CA	1.11022e-16	0.00440252
CHIP_LBC36_037	DNMT3A	NP_072046.2:p.Met761Ile	p.Met761Ile	NM_022552.4:c.2283G>A	c.2283G>A	Missense_Mutation	0.02	2	chr2	25463210	C	T	1.11022e-16	0.00595238
CHIP_LBC36_040	DNMT3A			NM_022552.4:c.2083-2A>G	c.2083-2A>G	Splice_Site	0.0432	3	chr2	25463601	T	C	1.11022e-16	0.00647948
CHIP_LBC36_041	DNMT3A	NP_072046.2:p.Arg736Cys	p.Arg736Cys	NM_022552.4:c.2206C>T	c.2206C>T	Missense_Mutation	0.0936	3	chr2	25463287	G	A	1.11022e-16	0.00512343
CHIP_LBC36_042	DNMT3A	NP_072046.2:p.Ala353ValfsTer39	p.Ala353ValfsTer39	NM_022552.4:c.1056_1057del	c.1056_1057del	Frame_Shift_Del	0.3256	4	chr2	25469984	GCA	G	1.11022e-16	0.00505415
CHIP_LBC36_043	DNMT3A	NP_072046.2:p.Trp581Gly	p.Trp581Gly	NM_022552.4:c.1741T>G	c.1741T>G	Missense_Mutation	0.0842	1	chr2	25467134	A	C	1.11022e-16	0.00802139
CHIP_LBC36_043	DNMT3A	NP_072046.2:p.Trp860Arg	p.Trp860Arg	NM_022552.4:c.2578T>C	c.2578T>C	Missense_Mutation	0.0425	2	chr2	25458595	A	G	1.11022e-16	0.00833965
CHIP_LBC36_034	EZH2	NP_004447.2:p.Ser443Ter	p.Ser443Ter	NM_004456.4:c.1328C>A	c.1328C>A	Nonsense_Mutation	0.024	4	chr7	148514396	G	T	1.11022e-16	0.00600858
CHIP_LBC21_017	GATA2	NP_116027.2:p.Thr457Pro	p.Thr457Pro	NM_032638.4:c.1369A>C	c.1369A>C	Missense_Mutation	0.0201	4	chr3	128199936	T	G	1.3872e-07	0.0177305
CHIP_LBC36_021	GATA2	NP_116027.2:p.Arg396Trp	p.Arg396Trp	NM_032638.4:c.1186C>T	c.1186C>T	Missense_Mutation	0.039	4	chr3	128200119	G	A	1.11022e-16	0.00345695
CHIP_LBC21_003	JAK2	NP_004963.1:p.Val617Phe	p.Val617Phe	NM_004972.3:c.1849G>T	c.1849G>T	Missense_Mutation	0.8352	3	chr9	5073770	G	T	1.11022e-16	0.00247525
CHIP_LBC21_010	JAK2	NP_004963.1:p.Val617Phe	p.Val617Phe	NM_004972.3:c.1849G>T	c.1849G>T	Missense_Mutation	0.2772	4	chr9	5073770	G	T	1.11022e-16	0.00255288
CHIP_LBC36_003	JAK2	NP_004963.1:p.Val617Phe	p.Val617Phe	NM_004972.3:c.1849G>T	c.1849G>T	Missense_Mutation	0.5015	3	chr9	5073770	G	T	1.11022e-16	0.00216718
CHIP_LBC36_004	JAK2	NP_004963.1:p.Val617Phe	p.Val617Phe	NM_004972.3:c.1849G>T	c.1849G>T	Missense_Mutation	0.2546	1	chr9	5073770	G	T	1.11022e-16	0.00285132
CHIP_LBC36_007	JAK2	NP_004963.1:p.Val617Phe	p.Val617Phe	NM_004972.3:c.1849G>T	c.1849G>T	Missense_Mutation	0.3028	3	chr9	5073770	G	T	1.11022e-16	0.00315884
CHIP_LBC36_022	JAK2	NP_004963.1:p.Val617Phe	p.Val617Phe	NM_004972.3:c.1849G>T	c.1849G>T	Missense_Mutation	0.0792	2	chr9	5073770	G	T	1.11022e-16	0.00247525
CHIP_LBC36_026	JAK2	NP_004963.1:p.Val617Phe	p.Val617Phe	NM_004972.3:c.1849G>T	c.1849G>T	Missense_Mutation	0.3183	4	chr9	5073770	G	T	1.11022e-16	0.00233567
CHIP_LBC36_027	JAK2	NP_004963.1:p.Val617Phe	p.Val617Phe	NM_004972.3:c.1849G>T	c.1849G>T	Missense_Mutation	0.7418	2	chr9	5073770	G	T	1.11022e-16	0.00208209
CHIP_LBC36_030	KMT2A	NP_005924.2:p.Gln33Pro	p.Gln33Pro	NM_005933.3:c.98A>C	c.98A>C	Missense_Mutation	0.0226	4	chr11	118307325	A	C	1.11022e-16	0.0131827
CHIP_LBC36_031	LUC7L2	NP_057103.2:p.Met10Val	p.Met10Val	NM_016019.4:c.28A>G	c.28A>G	Missense_Mutation	0.0248	5	chr7	139045035	A	G	6.63375e-05	0.039604
CHIP_LBC21_017	NF1	NP_000258.1:p.Ala1197Ser	p.Ala1197Ser	NM_000267.3:c.3589G>T	c.3589G>T	Missense_Mutation	0.1076	5	chr17	29560112	G	T	1.11022e-16	0.00318725
CHIP_LBC21_018	NF1	NP_000258.1:p.Val7Gly	p.Val7Gly	NM_000267.3:c.20T>G	c.20T>G	Missense_Mutation	0.0209	4	chr17	29422347	T	G	0.00306814	0.0252613
CHIP_LBC36_040	PPM1D	NP_003611.1:p.Glu459Ter	p.Glu459Ter	NM_003620.3:c.1375G>T	c.1375G>T	Nonsense_Mutation	0.0204	2	chr17	58740470	G	T	1.11022e-16	0.0037037
CHIP_LBC21_004	RAD21	NP_006256.1:p.Asp400Ala	p.Asp400Ala	NM_006265.2:c.1199A>C	c.1199A>C	Missense_Mutation	0.0238	4	chr8	117864910	T	G	0.000215421	0.0242915
CHIP_LBC21_018	RAD21	NP_006256.1:p.Val140dup	p.Val140dup	NM_006265.2:c.419_421dup	c.419_421dup	In_Frame_Ins	0.0246	5	chr8	117870650	T	TCCA	1.11022e-16	0.00373932
CHIP_LBC21_023	RAD21			NM_006265.2:c.815-3_815-2delinsGG	c.815-3_815-2delinsGG	Splice_Site	0.0206	5	chr8	117868529	TG	CC	0.000285468	0.0246914
CHIP_LBC21_037	RUNX1	NP_001745.2:p.Ser410Ala	p.Ser410Ala	NM_001754.4:c.1228T>G	c.1228T>G	Missense_Mutation	0.0206	3	chr21	36164647	A	C	2.66454e-15	0.0113402
CHIP_LBC36_003	SF3B1	NP_036565.2:p.Gly742Asp	p.Gly742Asp	NM_012433.2:c.2225G>A	c.2225G>A	Missense_Mutation	0.0829	4	chr2	198266611	C	T	1.11022e-16	0.00206718
CHIP_LBC36_005	SF3B1	NP_036565.2:p.Lys700Glu	p.Lys700Glu	NM_012433.2:c.2098A>G	c.2098A>G	Missense_Mutation	0.0257	4	chr2	198266834	T	C	1.11022e-16	0.00521376
CHIP_LBC36_037	STAT3	NP_003141.2:p.Met586Ile	p.Met586Ile	NM_003150.3:c.1758G>A	c.1758G>A	Missense_Mutation	0.0215	2	chr17	40475152	C	T	1.11022e-16	0.00630915
CHIP_LBC21_001	TET2	NP_060098.3:p.Asp236IlefsTer14	p.Asp236IlefsTer14	NM_017628.4:c.705del	c.705del	Frame_Shift_Del	0.2107	4	chr4	106155803	CA	C	1.11022e-16	0.0013616
CHIP_LBC21_008	TET2	NP_060098.3:p.Glu350LeufsTer24	p.Glu350LeufsTer24	NM_017628.4:c.1043_1047dup	c.1043_1047dup	Frame_Shift_Ins	0.0319	3	chr4	106156139	C	CGTCTG	1.11022e-16	0.00235136
CHIP_LBC21_008	TET2	NP_060098.3:p.Ser714Ter	p.Ser714Ter	NM_017628.4:c.2141C>G	c.2141C>G	Nonsense_Mutation	0.0349	3	chr4	106157240	C	G	1.11022e-16	0.00277888
CHIP_LBC21_019	TET2	NP_060098.3:p.Thr313TyrfsTer18	p.Thr313TyrfsTer18	NM_017628.4:c.936dup	c.936dup	Frame_Shift_Ins	0.1293	4	chr4	106156034	A	AT	1.11022e-16	0.00228609
CHIP_LBC21_024	TET2	NP_060098.3:p.Arg550Ter	p.Arg550Ter	NM_017628.4:c.1648C>T	c.1648C>T	Nonsense_Mutation	0.1156	4	chr4	106156747	C	T	1.11022e-16	0.00502513
CHIP_LBC21_027	TET2	NP_060098.3:p.Lys780SerfsTer8	p.Lys780SerfsTer8	NM_017628.4:c.2339_2340del	c.2339_2340del	Frame_Shift_Del	0.0287	4	chr4	106157436	TAA	T	1.11022e-16	0.0017762
CHIP_LBC21_039	TET2	NP_060098.3:p.Arg581His	p.Arg581His	NM_017628.4:c.1742G>A	c.1742G>A	Missense_Mutation	0.0308	5	chr4	106156841	G	A	1.11022e-16	0.00505689
CHIP_LBC21_046	TET2	NP_060098.3:p.Pro851LeufsTer22	p.Pro851LeufsTer22	NM_017628.4:c.2552del	c.2552del	Frame_Shift_Del	0.132	4	chr4	106157649	TC	T	1.11022e-16	0.00160032
CHIP_LBC21_046	TET2	NP_060098.3:p.Gln916Ter	p.Gln916Ter	NM_017628.4:c.2746C>T	c.2746C>T	Nonsense_Mutation	0.0541	3	chr4	106157845	C	T	1.11022e-16	0.0038883
CHIP_LBC36_005	TET2	NP_060098.3:p.Ser502LeufsTer31	p.Ser502LeufsTer31	NM_017628.4:c.1505del	c.1505del	Frame_Shift_Del	0.2661	4	chr4	106156603	TC	T	1.11022e-16	0.00344998
CHIP_LBC36_008	TET2	NP_060098.3:p.Glu368AsnfsTer4	p.Glu368AsnfsTer4	NM_017628.4:c.1102del	c.1102del	Frame_Shift_Del	0.3403	4	chr4	106156200	TG	T	1.11022e-16	0.00214002
CHIP_LBC36_017	TET2	NP_060098.3:p.Tyr192His	p.Tyr192His	NM_017628.4:c.574T>C	c.574T>C	Missense_Mutation	0.0667	1	chr4	106155673	T	C	1.11022e-16	0.00645717
CHIP_LBC36_019	TET2	NP_060098.3:p.Tyr192His	p.Tyr192His	NM_017628.4:c.574T>C	c.574T>C	Missense_Mutation	0.4671	1	chr4	106155673	T	C	1.11022e-16	0.00676983
CHIP_LBC36_020	TET2	NP_060098.3:p.Ser153PhefsTer9	p.Ser153PhefsTer9	NM_017628.4:c.457dup	c.457dup	Frame_Shift_Ins	0.0391	4	chr4	106155554	G	GT	1.11022e-16	0.00166786
CHIP_LBC36_024	TET2	NP_060098.3:p.Asn752ArgfsTer59	p.Asn752ArgfsTer59	NM_017628.4:c.2255_2261del	c.2255_2261del	Frame_Shift_Del	0.1445	4	chr4	106157345	AAATAAAG	A	1.11022e-16	0.00236887
CHIP_LBC36_033	TET2	NP_060098.3:p.Ile565AsnfsTer2	p.Ile565AsnfsTer2	NM_017628.4:c.1693dup	c.1693dup	Frame_Shift_Ins	0.0368	3	chr4	106156791	G	GA	1.11022e-16	0.00286065
CHIP_LBC36_033	TET2	NP_060098.3:p.Ile565Thr	p.Ile565Thr	NM_017628.4:c.1694T>C	c.1694T>C	Missense_Mutation	0.0388	3	chr4	106156793	T	C	1.11022e-16	0.00572129
CHIP_LBC36_043	TET2	NP_060098.3:p.Phe854LeufsTer19	p.Phe854LeufsTer19	NM_017628.4:c.2562del	c.2562del	Frame_Shift_Del	0.082	1	chr4	106157656	CT	C	1.11022e-16	0.00306279
CHIP_LBC36_003	TP53	NP_000537.3:p.Glu258Lys	p.Glu258Lys	NM_000546.5:c.772G>A	c.772G>A	Missense_Mutation	0.0223	4	chr17	7577509	C	T	1.11022e-16	0.00323625
CHIP_LBC21_028	ZRSR2	NP_005080.1:p.Gly438Arg	p.Gly438Arg	NM_005089.3:c.1311_1312inv	c.1311_1312inv	Missense_Mutation	0.0221	4	chrX	15841227	GG	CC	1.11022e-16	0.00152497
CHIP_LBC36_016	ZRSR2	NP_005080.1:p.Tyr175Cys	p.Tyr175Cys	NM_005089.3:c.524A>G	c.524A>G	Missense_Mutation	0.0412	2	chrX	15827408	A	G	1.11022e-16	0.00685938

## Sheet: SuppTable 3 - Fit Vars 2% VAF
Supplementary Table 3: Complete list of unique fit CHIP variants at 2% VAF
Key:
Exceeds_2%_VAF	Does the variant surpass 2% VAF at any point
Fitness_Confidence	Confidence intervals for our fitness estimates
Damage_Prediction	Average of gene damage prediction score from six variant effect prediction tools (where available)
Participant_ID	Mutation_ID	Protein_ID	Exceeds_2%_VAF	Fitness	Fitness_Confidence	Co_Occuring_Mutations	Damage_Predicition
CHIP_LBC21_023	RAD21 c.815-3_815-2delinsGG		TRUE	0.075	[0.01 0.24]		NA
CHIP_LBC21_034	DNMT3A c.2173+1G>A		TRUE	0.02	[0. 0.065]		NA
CHIP_LBC36_011	DNMT3A c.1852-1G>A		TRUE	0.015	[0. 0.05]		NA
CHIP_LBC36_018	DNMT3A c.1554+1G>A		TRUE	0	[0. 0.015]		NA
CHIP_LBC36_023	DNMT3A c.1429+1G>C		TRUE	0	[0. 0.03]		NA
CHIP_LBC36_040	DNMT3A c.2083-2A>G		TRUE	0.055	[0.015 0.1 ]	PPM1D c.1375G>T	NA
CHIP_LBC36_017	DNMT3A c.2322+1G>A		TRUE	0	[0. 0.]	TET2 c.574T>C	NA
CHIP_LBC36_028	DNMT3A c.2478+1G>T		TRUE	0.1	[0.025 0.165]		NA
CHIP_LBC21_017	NF1 c.3589G>T	NF1 p.A1197S	TRUE	0.055	[0.025 0.09 ]	GATA2 c.1369A>C, BCOR c.3793A>C	0.259738
CHIP_LBC36_042	DNMT3A c.1056_1057del	DNMT3A p.A353Vfs*39	TRUE	0.08	[0.05 0.1 ]		1
CHIP_LBC36_021	DNMT3A c.1677C>A	DNMT3A p.C559*	TRUE	0.105	[0.09 0.12]	GATA2 c.1186C>T, DNMT3A c.2312G>A	1
CHIP_LBC21_001	TET2 c.705del	TET2 p.D236Ifs*14	TRUE	0.155	[0.12 0.19]		1
CHIP_LBC21_004	RAD21 c.1199A>C	RAD21 p.D400A	TRUE	0	[0. 0.08]		0.285629
CHIP_LBC36_008	TET2 c.1102del	TET2 p.E368Nfs*4	TRUE	0.185	[0.17 0.2 ]		1
CHIP_LBC36_040	PPM1D c.1375G>T	PPM1D p.E459*	TRUE	0.055	[0.015 0.1 ]	DNMT3A c.2083-2A>G	1
CHIP_LBC21_016	ASXL1 c.1900_1922del	ASXL1 p.E635Rfs*15	TRUE	0.135	[0.1 0.175]		1
CHIP_LBC36_016	DNMT3A c.2174del	DNMT3A p.E725Gfs*54	TRUE	0.04	[0.005 0.1 ]	ZRSR2 c.524A>G	1
CHIP_LBC36_030	DNMT3A c.2256_2257del	DNMT3A p.F752Lfs*4	TRUE	0.09	[0.06 0.125]	KMT2A c.98A>C	1
CHIP_LBC36_043	TET2 c.2562del	TET2 p.F854Lfs*19	TRUE	0	[0. 0.]	DNMT3A c.1741T>G, DNMT3A c.2578T>C	1
CHIP_LBC21_028	ZRSR2 c.1311_1312inv	ZRSR2 p.G438R	TRUE	0	[0. 0.055]		0.197183
CHIP_LBC36_024	DNMT3A c.1648G>A	DNMT3A p.G550R	TRUE	0.105	[0.08 0.13]	TET2 c.2255_2261del	0.497206
CHIP_LBC36_036	DNMT3A c.2016_2029del	DNMT3A p.G673Pfs*35	TRUE	0	[0. 0.005]	DNMT3A c.2045dup	1
CHIP_LBC36_033	TET2 c.1693dup	TET2 p.I565Nfs*2	TRUE	0.05	[0.03 0.075]	TET2 c.1694T>C	1
CHIP_LBC36_033	TET2 c.1694T>C	TET2 p.I565T	TRUE	0.05	[0.03 0.075]	TET2 c.1693dup	0.328073
CHIP_LBC21_002	DNMT3A c.2306T>G	DNMT3A p.I769S	TRUE	0	[0. 0.07]		0.798115
CHIP_LBC36_005	SF3B1 c.2098A>G	SF3B1 p.K700E	TRUE	0.485	[0.375 0.595]	TET2 c.1505del	0.649057
CHIP_LBC21_024	DNMT3A c.2230A>T	DNMT3A p.K744*	TRUE	0.06	[0.025 0.09 ]	DNMT3A c.1510dup, TET2 c.1648C>T	1
CHIP_LBC21_027	TET2 c.2339_2340del	TET2 p.K780Sfs*8	TRUE	0	[0. 0.05]		1
CHIP_LBC36_015	DNMT3A c.1031T>A	DNMT3A p.L344Q	TRUE	0	[0. 0.025]	DNMT3A c.770del	0.757062
CHIP_LBC21_038	CBL c.1139T>C	CBL p.L380P	TRUE	0	[0. 0.035]		0.775219
CHIP_LBC21_024	DNMT3A c.1510dup	DNMT3A p.L504Pfs*42	TRUE	0.06	[0.025 0.09 ]	TET2 c.1648C>T, DNMT3A c.2230A>T	1
CHIP_LBC36_009	DNMT3A c.1639C>T	DNMT3A p.L547F	TRUE	0.025	[0.01 0.045]		0.361873
CHIP_LBC36_031	LUC7L2 c.28A>G	LUC7L2 p.M10V	TRUE	0.205	[0.035 0.52 ]		0.770003
CHIP_LBC36_036	DNMT3A c.2045dup	DNMT3A p.M682Ifs*31	TRUE	0	[0. 0.005]	DNMT3A c.2016_2029del	1
CHIP_LBC36_024	TET2 c.2255_2261del	TET2 p.N752Rfs*59	TRUE	0.105	[0.08 0.13]	DNMT3A c.1648G>A	1
CHIP_LBC36_012	DNMT3A c.1878_1884del	DNMT3A p.P627Rfs*22	TRUE	0	[0. 0.01]		1
CHIP_LBC21_046	TET2 c.2552del	TET2 p.P851Lfs*22	TRUE	0.135	[0.095 0.175]	TET2 c.2746C>T	1
CHIP_LBC36_030	KMT2A c.98A>C	KMT2A p.Q33P	TRUE	0.09	[0.06 0.125]	DNMT3A c.2256_2257del	NA
CHIP_LBC36_014	DNMT3A c.1601del	DNMT3A p.Q534Rfs*117	TRUE	0.02	[0.005 0.035]		1
CHIP_LBC21_046	TET2 c.2746C>T	TET2 p.Q916*	TRUE	0	[0. 0.06]	TET2 c.2552del	1
CHIP_LBC21_011	ASXL1 c.2773C>T	ASXL1 p.Q925*	TRUE	0.185	[0.12 0.255]	CDKN2A c.83T>G, BCORL1 c.314T>G	1
CHIP_LBC36_035	DNMT3A c.924_925dup	DNMT3A p.R309Pfs*8	TRUE	0.095	[0.055 0.14 ]	CEBPA c.542A>C	1
CHIP_LBC36_022	DNMT3A c.976C>G	DNMT3A p.R326G	TRUE	0.14	[0.115 0.165]	JAK2 c.1849G>T	0.610847
CHIP_LBC36_021	GATA2 c.1186C>T	GATA2 p.R396W	TRUE	0.31	[0.27 0.335]	DNMT3A c.1677C>A, DNMT3A c.2312G>A	0.647593
CHIP_LBC21_024	TET2 c.1648C>T	TET2 p.R550*	TRUE	0.06	[0.025 0.09 ]	DNMT3A c.1510dup, DNMT3A c.2230A>T	1
CHIP_LBC21_039	TET2 c.1742G>A	TET2 p.R581H	TRUE	0.15	[0.1 0.205]		0.331334
CHIP_LBC36_013	DNMT3A c.1904G>A	DNMT3A p.R635Q	TRUE	0.175	[0.14 0.205]		0.530729
CHIP_LBC36_041	DNMT3A c.2206C>T	DNMT3A p.R736C	TRUE	0.05	[0.03 0.075]		0.603692
CHIP_LBC36_021	DNMT3A c.2312G>A	DNMT3A p.R771Q	TRUE	0.105	[0.09 0.12]	GATA2 c.1186C>T, DNMT3A c.1677C>A	0.49511
CHIP_LBC36_020	TET2 c.457dup	TET2 p.S153Ffs*9	TRUE	0.1	[0.08 0.12]	DNMT3A c.1605del	1
CHIP_LBC21_037	RUNX1 c.1228T>G	RUNX1 p.S410A	TRUE	0	[0. 0.095]		NA
CHIP_LBC36_034	EZH2 c.1328C>A	EZH2 p.S443*	TRUE	0.235	[0.16 0.33]	DNMT3A c.2203T>A	1
CHIP_LBC36_005	TET2 c.1505del	TET2 p.S502Lfs*31	TRUE	0.145	[0.125 0.165]	SF3B1 c.2098A>G	1
CHIP_LBC21_017	BCOR c.3793A>C	BCOR p.T1265P	TRUE	0.055	[0.025 0.09 ]	NF1 c.3589G>T, GATA2 c.1369A>C	NA
CHIP_LBC36_015	DNMT3A c.770del	DNMT3A p.T257Mfs*59	TRUE	0	[0. 0.025]	DNMT3A c.1031T>A	1
CHIP_LBC21_019	TET2 c.936dup	TET2 p.T313Yfs*18	TRUE	0.335	[0.28 0.39]		1
CHIP_LBC21_017	GATA2 c.1369A>C	GATA2 p.T457P	TRUE	0.055	[0.025 0.09 ]	NF1 c.3589G>T, BCOR c.3793A>C	NA
CHIP_LBC36_002	CDKN2A c.235A>C	CDKN2A p.T79P	TRUE	0.065	[0.02 0.125]		NA
CHIP_LBC21_011	BCORL1 c.314T>G	BCORL1 p.V105G	TRUE	0	[0. 0.04]	CDKN2A c.83T>G, ASXL1 c.2773C>T	NA
CHIP_LBC21_018	RAD21 c.419_421dup	RAD21 p.V140dup	TRUE	0.08	[0.03 0.135]	NF1 c.20T>G	NA
CHIP_LBC21_011	CDKN2A c.83T>G	CDKN2A p.V28G	TRUE	0	[0. 0.04]	BCORL1 c.314T>G, ASXL1 c.2773C>T	NA
CHIP_LBC36_026	JAK2 c.1849G>T	JAK2 p.V617F	TRUE	0.145	[0.13 0.16]		0.74893
CHIP_LBC21_010	JAK2 c.1849G>T	JAK2 p.V617F	TRUE	0.015	[0. 0.075]		0.74893
CHIP_LBC36_022	JAK2 c.1849G>T	JAK2 p.V617F	TRUE	0.14	[0.115 0.165]	DNMT3A c.976C>G	0.74893
CHIP_LBC36_007	JAK2 c.1849G>T	JAK2 p.V617F	TRUE	0.12	[0.105 0.14 ]		0.74893
CHIP_LBC21_015	DNMT3A c.1969G>A	DNMT3A p.V657M	TRUE	0.01	[0. 0.08]	ASXL1 c.2419G>A	0.557716
CHIP_LBC21_032	DNMT3A c.2060T>A	DNMT3A p.V687D	TRUE	0.065	[0.02 0.115]		0.815396
CHIP_LBC21_018	NF1 c.20T>G	NF1 p.V7G	TRUE	0.08	[0.03 0.135]	RAD21 c.419_421dup	NA
CHIP_LBC21_015	ASXL1 c.2419G>A	ASXL1 p.V807I	TRUE	0.01	[0. 0.08]	DNMT3A c.1969G>A	0.158043
CHIP_LBC36_043	DNMT3A c.1741T>G	DNMT3A p.W581G	TRUE	0	[0. 0.]	DNMT3A c.2578T>C, TET2 c.2562del	NA
CHIP_LBC36_043	DNMT3A c.2578T>C	DNMT3A p.W860R	TRUE	0.115	[0.02 0.245]	DNMT3A c.1741T>G, TET2 c.2562del	0.640876
CHIP_LBC36_016	ZRSR2 c.524A>G	ZRSR2 p.Y175C	TRUE	0.04	[0.005 0.1 ]	DNMT3A c.2174del	0.954929
CHIP_LBC36_035	CEBPA c.542A>C	CEBPA p.Y181S	TRUE	0.095	[0.055 0.14 ]	DNMT3A c.924_925dup	NA
CHIP_LBC36_017	TET2 c.574T>C	TET2 p.Y192H	TRUE	0	[0. 0.]	DNMT3A c.2322+1G>A	NA
CHIP_LBC36_020	DNMT3A c.1605del	DNMT3A p.Y536Tfs*115	TRUE	0.175	[0.155 0.195]	TET2 c.457dup	1
CHIP_LBC36_034	DNMT3A c.2203T>A	DNMT3A p.Y735N	TRUE	0.105	[0.09 0.125]	EZH2 c.1328C>A	0.730667

## Sheet: SuppTable 4 - LiFT-Filter Vars
Supplementary Table 4: LiFT-Filter variants fitness estimates
Key:
Exceeds_2%_VAF	Does the variant surpass 2% VAF at any point
Fitness_Confidence	Confidence intervals for our fitness estimates
Damage_Prediction	Average of gene damage prediction score from six variant effect prediction tools (where available)
Participant_ID	Mutation_ID	Protein_ID	Exceeds_2%_VAF	Fitness	Fitness_Confidence	Co_Occuring_Mutation	Damage_Prediction	VAF_Outlier_Pvalue
CHIP_LBC21_018	BCORL1 c.4619-5A>G		FALSE	0.07	[0.03 0.115]	NF1 c.20T>G, RAD21 c.419_421dup, BCORL1 c.707T>G	NA	3.93e-12
CHIP_LBC21_016	ETV6 c.34-4A>G		FALSE	0.525	[0.25 0.77]	ASXL1 c.1900_1922del	NA	0.587206
CHIP_LBC21_030	BCOR c.3503-51A>C		FALSE	0.45	[0.32 0.6 ]	TET2 c.961C>T	NA	0.59032
CHIP_LBC21_034	STAG2 c.463-1G>A		FALSE	0.03	[0.005 0.07 ]	DNMT3A c.2173+1G>A	NA	1.11e-16
CHIP_LBC21_034	DNMT3A c.2173+1G>A		TRUE	0.03	[0.005 0.07 ]	STAG2 c.463-1G>A	NA	1.11e-16
CHIP_LBC36_020	TP53 c.994-5T>C		FALSE	0.265	[0.215 0.32 ]	LUC7L2 c.279del, DNMT3A c.1605del, TET2 c.457dup	NA	0.519336
CHIP_LBC36_017	DNMT3A c.2322+1G>A		TRUE	0.06	[0.04 0.08]		NA	1.11e-16
CHIP_LBC36_018	DNMT3A c.1554+1G>A		TRUE	0	[0. 0.015]		NA	1.11e-16
CHIP_LBC36_011	DNMT3A c.1852-1G>A		TRUE	0.015	[0. 0.05]	TP53 c.818G>A	NA	1.11e-16
CHIP_LBC36_038	KDM6A c.1329+457G>T		FALSE	0.145	[0.1 0.19]	LUC7L2 c.157A>G	NA	1.11e-16
CHIP_LBC36_040	DNMT3A c.2083-2A>G		TRUE	0.06	[0.02 0.105]	PPM1D c.1375G>T, SRSF2 c.330C>G	NA	1.11e-16
CHIP_LBC36_023	DNMT3A c.1429+1G>C		TRUE	0	[0. 0.03]	KRAS c.436G>C, TP53 c.711G>A	NA	1.11e-16
CHIP_LBC36_028	DNMT3A c.2478+1G>T		TRUE	0.105	[0.04 0.18]	TP53 c.757_758dup	NA	1.11e-16
CHIP_LBC36_043	DNMT3A c.1122+1G>A		FALSE	0.47	[0.215 0.79 ]	DNMT3A c.2727T>A, DNMT3A c.2578T>C, DNMT3A c.2228C>T	NA	0.00115698
CHIP_LBC21_040	SH2B3 c.331G>C	SH2B3 p.A111P	FALSE	0.27	[0.135 0.43 ]		0.070979	0.267026
CHIP_LBC21_017	NF1 c.3589G>T	NF1 p.A1197S	TRUE	0.075	[0.04 0.115]		0.259738	1.11e-16
CHIP_LBC36_023	KRAS c.436G>C	KRAS p.A146P	FALSE	0.175	[0.105 0.24 ]	DNMT3A c.1429+1G>C, TP53 c.711G>A	0.8672	2.45e-10
CHIP_LBC21_038	KDM6A c.51T>G	KDM6A p.A17=	FALSE	0.515	[0.26 0.635]	CBL c.1139T>C, SRSF2 c.361A>G	NA	0.666667
CHIP_LBC36_042	DNMT3A c.1056_1057del	DNMT3A p.A353Vfs*39	TRUE	0.08	[0.055 0.1 ]	BCORL1 c.1261T>C	1	1.11e-16
CHIP_LBC36_042	BCORL1 c.1261T>C	BCORL1 p.C421R	FALSE	0.08	[0.055 0.1 ]	DNMT3A c.1056_1057del	0.972222	0.667048
CHIP_LBC36_021	DNMT3A c.1677C>A	DNMT3A p.C559*	TRUE	0.105	[0.09 0.12]	U2AF2 c.1421T>C, GATA2 c.1186C>T, DNMT3A c.2312G>A	1	1.11e-16
CHIP_LBC21_001	TET2 c.705del	TET2 p.D236Ifs*14	TRUE	0.155	[0.12 0.19]		1	1.11e-16
CHIP_LBC21_004	RAD21 c.1199A>C	RAD21 p.D400A	TRUE	0	[0. 0.085]	BCOR c.1163T>G, ATRX c.6524T>C	0.285629	0.153928
CHIP_LBC36_008	TET2 c.1102del	TET2 p.E368Nfs*4	TRUE	0.185	[0.17 0.2 ]		1	1.11e-16
CHIP_LBC36_040	PPM1D c.1375G>T	PPM1D p.E459*	TRUE	0.06	[0.02 0.105]	SRSF2 c.330C>G, DNMT3A c.2083-2A>G	1	1.11e-16
CHIP_LBC21_016	ASXL1 c.1900_1922del	ASXL1 p.E635Rfs*15	TRUE	0.135	[0.105 0.18 ]	ETV6 c.34-4A>G	1	1.11e-16
CHIP_LBC36_016	DNMT3A c.2174del	DNMT3A p.E725Gfs*54	TRUE	0.04	[0.005 0.1 ]	ZRSR2 c.524A>G	1	1.11e-16
CHIP_LBC36_006	ASXL1 c.2329G>T	ASXL1 p.E777*	FALSE	0.06	[0.02 0.105]	DNMT3A c.1156del	1	1.11e-16
CHIP_LBC21_011	PTEN c.834C>G	PTEN p.F278L	FALSE	0.16	[0.115 0.21 ]	ASXL1 c.2773C>T	0.562026	1.11e-16
CHIP_LBC36_021	U2AF2 c.1421T>C	U2AF2 p.F474S	FALSE	0.31	[0.275 0.34 ]	GATA2 c.1186C>T, DNMT3A c.1677C>A, DNMT3A c.2312G>A	0.959707	0.685902
CHIP_LBC21_021	PPM1D c.1602del	PPM1D p.F534Lfs*5	FALSE	0.13	[0.04 0.23]		1	1.3e-14
CHIP_LBC36_030	DNMT3A c.2256_2257del	DNMT3A p.F752Lfs*4	TRUE	0.095	[0.065 0.13 ]	NF1 c.2935A>C	1	1.11e-16
CHIP_LBC36_043	DNMT3A c.2727T>A	DNMT3A p.F909L	FALSE	0.195	[0.105 0.29 ]	DNMT3A c.1122+1G>A, DNMT3A c.2578T>C, DNMT3A c.2228C>T	0.522917	1.67e-16
CHIP_LBC36_020	LUC7L2 c.279del	LUC7L2 p.F93Lfs*16	FALSE	0.265	[0.215 0.32 ]	DNMT3A c.1605del, TET2 c.457dup, TP53 c.994-5T>C	1	8.55e-13
CHIP_LBC21_028	ZRSR2 c.1311_1312inv	ZRSR2 p.G438R	TRUE	0.005	[0. 0.055]	STAG2 c.2725C>T	0.197183	1.11e-16
CHIP_LBC36_024	DNMT3A c.1648G>A	DNMT3A p.G550R	TRUE	0.185	[0.135 0.245]	DNMT3A c.2330C>G, TET2 c.2255_2261del	0.497206	4.42e-12
CHIP_LBC36_036	DNMT3A c.2016_2029del	DNMT3A p.G673Pfs*35	TRUE	0	[0. 0.005]	DNMT3A c.2045dup	1	1.11e-16
CHIP_LBC21_004	ATRX c.6524T>C	ATRX p.I2175T	FALSE	0.28	[0.14 0.43]	RAD21 c.1199A>C, BCOR c.1163T>G	0.810559	0.414351
CHIP_LBC36_028	TP53 c.757_758dup	TP53 p.I254Pfs*92	FALSE	0.235	[0.165 0.31 ]	DNMT3A c.2478+1G>T	1	1.11e-16
CHIP_LBC36_031	DNMT3A c.929T>C	DNMT3A p.I310T	FALSE	0.115	[0.035 0.225]	LUC7L2 c.28A>G, CUX1 c.599A>G	0.61093	1.15e-06
CHIP_LBC36_033	TET2 c.1693dup	TET2 p.I565Nfs*2	TRUE	0.055	[0.03 0.08]	U2AF2 c.959T>C, TET2 c.1694T>C	1	1.11e-16
CHIP_LBC36_033	TET2 c.1694T>C	TET2 p.I565T	TRUE	0.055	[0.03 0.08]	U2AF2 c.959T>C, TET2 c.1693dup	0.328073	1.11e-16
CHIP_LBC21_002	DNMT3A c.2306T>G	DNMT3A p.I769S	TRUE	0	[0. 0.07]		0.798115	1.11e-16
CHIP_LBC21_027	SF3B1 c.2429T>C	SF3B1 p.I810T	FALSE	0.345	[0.11 0.67]	TET2 c.2339_2340del	NA	0.557255
CHIP_LBC36_031	CUX1 c.599A>G	CUX1 p.K200R	FALSE	0.37	[0.175 0.63 ]	LUC7L2 c.28A>G, DNMT3A c.929T>C	NA	0.501732
CHIP_LBC36_005	SF3B1 c.2098A>G	SF3B1 p.K700E	TRUE	0.485	[0.375 0.6 ]	TET2 c.1505del	0.649057	0.237222
CHIP_LBC21_024	DNMT3A c.2230A>T	DNMT3A p.K744*	TRUE	0.06	[0.025 0.09 ]	DNMT3A c.1510dup, TET2 c.1648C>T	1	1.11e-16
CHIP_LBC21_027	TET2 c.2339_2340del	TET2 p.K780Sfs*8	TRUE	0	[0. 0.05]	SF3B1 c.2429T>C	1	1.11e-16
CHIP_LBC21_036	SH2B3 c.371T>A	SH2B3 p.L124Q	FALSE	0.06	[0.01 0.245]	SH2B3 c.380C>G	0.282461	0.206489
CHIP_LBC36_002	NOTCH1 c.6881T>G	NOTCH1 p.L2294R	FALSE	0.235	[0.08 0.425]		NA	0.460553
CHIP_LBC21_018	BCORL1 c.707T>G	BCORL1 p.L236R	FALSE	0.365	[0.115 0.68 ]	BCORL1 c.4619-5A>G, NF1 c.20T>G, RAD21 c.419_421dup	NA	0.444218
CHIP_LBC36_033	U2AF2 c.959T>C	U2AF2 p.L320P	FALSE	0.26	[0.125 0.4 ]	TET2 c.1693dup, TET2 c.1694T>C	0.992674	0.512672
CHIP_LBC36_015	DNMT3A c.1031T>A	DNMT3A p.L344Q	TRUE	0	[0. 0.025]	DNMT3A c.770del	0.757062	1.11e-16
CHIP_LBC21_038	CBL c.1139T>C	CBL p.L380P	TRUE	0	[0. 0.035]	SRSF2 c.361A>G, KDM6A c.51T>G	0.775219	1.11e-16
CHIP_LBC21_004	BCOR c.1163T>G	BCOR p.L388R	FALSE	0.28	[0.14 0.43]	RAD21 c.1199A>C, ATRX c.6524T>C	0.276128	0.159158
CHIP_LBC21_024	DNMT3A c.1510dup	DNMT3A p.L504Pfs*42	TRUE	0.06	[0.025 0.09 ]	TET2 c.1648C>T, DNMT3A c.2230A>T	1	1.11e-16
CHIP_LBC36_009	DNMT3A c.1639C>T	DNMT3A p.L547F	TRUE	0.025	[0.01 0.045]	NF1 c.20T>G	0.361873	1.11e-16
CHIP_LBC21_006	TET2 c.2243del	TET2 p.L748Yfs*3	FALSE	0.08	[0.015 0.165]		1	1.11e-16
CHIP_LBC36_031	LUC7L2 c.28A>G	LUC7L2 p.M10V	TRUE	0.115	[0.035 0.225]	DNMT3A c.929T>C, CUX1 c.599A>G	0.770003	0.334394
CHIP_LBC36_023	TP53 c.711G>A	TP53 p.M237I	FALSE	0.175	[0.105 0.24 ]	DNMT3A c.1429+1G>C, KRAS c.436G>C	0.647181	3.27e-09
CHIP_LBC21_045	RAD21 c.860T>C	RAD21 p.M287T	FALSE	0.005	[0. 0.1]		0.114336	1.07e-12
CHIP_LBC36_036	DNMT3A c.2045dup	DNMT3A p.M682Ifs*31	TRUE	0	[0. 0.005]	DNMT3A c.2016_2029del	1	1.11e-16
CHIP_LBC36_024	TET2 c.2255_2261del	TET2 p.N752Rfs*59	TRUE	0.105	[0.08 0.13]	DNMT3A c.2330C>G, DNMT3A c.1648G>A	1	1.11e-16
CHIP_LBC21_036	SH2B3 c.380C>G	SH2B3 p.P127R	FALSE	0.06	[0.01 0.245]	SH2B3 c.371T>A	0.099806	0.359294
CHIP_LBC36_012	DNMT3A c.1878_1884del	DNMT3A p.P627Rfs*22	TRUE	0	[0. 0.01]		1	1.11e-16
CHIP_LBC36_043	DNMT3A c.2228C>T	DNMT3A p.P743L	FALSE	0.195	[0.105 0.29 ]	DNMT3A c.2727T>A, DNMT3A c.1122+1G>A, DNMT3A c.2578T>C	0.74726	1.24e-09
CHIP_LBC36_024	DNMT3A c.2330C>G	DNMT3A p.P777R	FALSE	0.185	[0.135 0.245]	TET2 c.2255_2261del, DNMT3A c.1648G>A	0.721979	6.99e-15
CHIP_LBC21_046	TET2 c.2552del	TET2 p.P851Lfs*22	TRUE	0.135	[0.095 0.175]	TET2 c.2746C>T	1	1.11e-16
CHIP_LBC21_019	U2AF1 c.470A>G	U2AF1 p.Q157R	FALSE	0.335	[0.285 0.39 ]	TET2 c.936dup	0.578704	4.91e-10
CHIP_LBC21_030	TET2 c.961C>T	TET2 p.Q321*	FALSE	0.45	[0.32 0.6 ]	BCOR c.3503-51A>C	1	0.355068
CHIP_LBC36_014	DNMT3A c.1601del	DNMT3A p.Q534Rfs*117	TRUE	0.02	[0.005 0.035]		1	1.11e-16
CHIP_LBC21_028	STAG2 c.2725C>T	STAG2 p.Q909*	FALSE	0.145	[0.07 0.23]	ZRSR2 c.1311_1312inv	1	6.65e-13
CHIP_LBC21_046	TET2 c.2746C>T	TET2 p.Q916*	TRUE	0	[0. 0.06]	TET2 c.2552del	1	1.11e-16
CHIP_LBC21_011	ASXL1 c.2773C>T	ASXL1 p.Q925*	TRUE	0.16	[0.115 0.21 ]	PTEN c.834C>G	1	1.22e-13
CHIP_LBC36_041	TP53 c.818G>A	TP53 p.R273H	FALSE	0.255	[0.2 0.315]	DNMT3A c.34A>C, DNMT3A c.2206C>T	0.616679	0.0975064
CHIP_LBC36_011	TP53 c.818G>A	TP53 p.R273H	FALSE	0.015	[0. 0.05]	DNMT3A c.1852-1G>A	0.616679	0.0975064
CHIP_LBC36_035	DNMT3A c.924_925dup	DNMT3A p.R309Pfs*8	TRUE	0.08	[0.045 0.11 ]		1	1.11e-16
CHIP_LBC36_022	DNMT3A c.976C>G	DNMT3A p.R326G	TRUE	0.15	[0.13 0.175]	JAK2 c.1849G>T, DNMT3A c.2204A>G	0.610847	1.11e-16
CHIP_LBC36_021	GATA2 c.1186C>T	GATA2 p.R396W	TRUE	0.31	[0.275 0.34 ]	U2AF2 c.1421T>C, DNMT3A c.1677C>A, DNMT3A c.2312G>A	0.647593	1.11e-16
CHIP_LBC36_038	LUC7L2 c.157A>G	LUC7L2 p.R53G	FALSE	0.145	[0.1 0.19]	KDM6A c.1329+457G>T	0.960025	0.0579223
CHIP_LBC21_024	TET2 c.1648C>T	TET2 p.R550*	TRUE	0.06	[0.025 0.09 ]	DNMT3A c.1510dup, DNMT3A c.2230A>T	1	1.11e-16
CHIP_LBC21_039	TET2 c.1742G>A	TET2 p.R581H	TRUE	0.15	[0.105 0.205]		0.331334	1.11e-16
CHIP_LBC36_013	DNMT3A c.1904G>A	DNMT3A p.R635Q	TRUE	0.175	[0.145 0.205]	JAK2 c.1849G>T	0.530729	NA
CHIP_LBC36_041	DNMT3A c.2206C>T	DNMT3A p.R736C	TRUE	0.06	[0.035 0.08 ]	DNMT3A c.34A>C, TP53 c.818G>A	0.603692	1.11e-16
CHIP_LBC36_021	DNMT3A c.2312G>A	DNMT3A p.R771Q	TRUE	0.105	[0.09 0.12]	U2AF2 c.1421T>C, GATA2 c.1186C>T, DNMT3A c.1677C>A	0.49511	1.11e-16
CHIP_LBC36_001	DNMT3A c.2645G>A	DNMT3A p.R882H	FALSE	0.16	[0.08 0.245]		0.476519	0.0165645
CHIP_LBC21_038	SRSF2 c.361A>G	SRSF2 p.S121G	FALSE	0.515	[0.26 0.635]	CBL c.1139T>C, KDM6A c.51T>G	0.398566	0.502041
CHIP_LBC36_020	TET2 c.457dup	TET2 p.S153Ffs*9	TRUE	0.11	[0.09 0.13]	LUC7L2 c.279del, DNMT3A c.1605del, TP53 c.994-5T>C	1	1.11e-16
CHIP_LBC36_034	EZH2 c.1328C>A	EZH2 p.S443*	TRUE	0.235	[0.16 0.33]	DNMT3A c.34A>C, DNMT3A c.2203T>A	1	0.00615626
CHIP_LBC36_005	TET2 c.1505del	TET2 p.S502Lfs*31	TRUE	0.145	[0.125 0.165]	SF3B1 c.2098A>G	1	1.11e-16
CHIP_LBC36_010	FBXW7 c.1547C>T	FBXW7 p.S516F	FALSE	0	[0. 0.12]		NA	0.747892
CHIP_LBC36_030	NF1 c.2935A>C	NF1 p.S979R	FALSE	0.43	[0.26 0.655]	DNMT3A c.2256_2257del	0.168691	0.331241
CHIP_LBC36_034	DNMT3A c.34A>C	DNMT3A p.T12P	FALSE	0.105	[0.085 0.12 ]	EZH2 c.1328C>A, DNMT3A c.2203T>A	NA	0.153176
CHIP_LBC36_041	DNMT3A c.34A>C	DNMT3A p.T12P	FALSE	0.255	[0.2 0.315]	TP53 c.818G>A, DNMT3A c.2206C>T	NA	0.153176
CHIP_LBC36_015	DNMT3A c.770del	DNMT3A p.T257Mfs*59	TRUE	0	[0. 0.025]	DNMT3A c.1031T>A	1	1.11e-16
CHIP_LBC21_019	TET2 c.936dup	TET2 p.T313Yfs*18	TRUE	0.335	[0.285 0.39 ]	U2AF1 c.470A>G	1	1.11e-16
CHIP_LBC21_018	RAD21 c.419_421dup	RAD21 p.V140dup	TRUE	0.07	[0.03 0.115]	BCORL1 c.4619-5A>G, NF1 c.20T>G, BCORL1 c.707T>G	NA	1.11e-16
CHIP_LBC36_006	DNMT3A c.1156del	DNMT3A p.V386Cfs*21	FALSE	0.06	[0.02 0.105]	ASXL1 c.2329G>T	1	3.86e-12
CHIP_LBC36_022	JAK2 c.1849G>T	JAK2 p.V617F	TRUE	0.15	[0.13 0.175]	DNMT3A c.976C>G, DNMT3A c.2204A>G	0.74893	1.11e-16
CHIP_LBC21_010	JAK2 c.1849G>T	JAK2 p.V617F	TRUE	0.015	[0. 0.075]		0.74893	1.11e-16
CHIP_LBC36_013	JAK2 c.1849G>T	JAK2 p.V617F	FALSE	0.075	[0.015 0.155]	DNMT3A c.1904G>A	0.74893	1.11e-16
CHIP_LBC36_026	JAK2 c.1849G>T	JAK2 p.V617F	TRUE	0.145	[0.135 0.16 ]		0.74893	1.11e-16
CHIP_LBC36_007	JAK2 c.1849G>T	JAK2 p.V617F	TRUE	0.12	[0.105 0.14 ]		0.74893	1.11e-16
CHIP_LBC21_015	DNMT3A c.1969G>A	DNMT3A p.V657M	TRUE	0.01	[0. 0.08]	ASXL1 c.2419G>A	0.557716	1.11e-16
CHIP_LBC21_032	DNMT3A c.2060T>A	DNMT3A p.V687D	TRUE	0.065	[0.02 0.115]		0.815396	1.11e-16
CHIP_LBC21_018	NF1 c.20T>G	NF1 p.V7G	TRUE	0.07	[0.03 0.115]	BCORL1 c.4619-5A>G, RAD21 c.419_421dup, BCORL1 c.707T>G	NA	0.465273
CHIP_LBC36_009	NF1 c.20T>G	NF1 p.V7G	FALSE	0.025	[0.01 0.045]	DNMT3A c.1639C>T	NA	0.465273
CHIP_LBC21_015	ASXL1 c.2419G>A	ASXL1 p.V807I	TRUE	0.01	[0. 0.08]	DNMT3A c.1969G>A	0.158043	1.11e-16
CHIP_LBC36_043	DNMT3A c.2578T>C	DNMT3A p.W860R	TRUE	0.195	[0.105 0.29 ]	DNMT3A c.2727T>A, DNMT3A c.1122+1G>A, DNMT3A c.2228C>T	0.640876	1.11e-16
CHIP_LBC36_040	SRSF2 c.330C>G	SRSF2 p.Y110*	FALSE	0.565	[0.225 0.935]	PPM1D c.1375G>T, DNMT3A c.2083-2A>G	1	0.666667
CHIP_LBC36_016	ZRSR2 c.524A>G	ZRSR2 p.Y175C	TRUE	0.04	[0.005 0.1 ]	DNMT3A c.2174del	0.954929	1.11e-16
CHIP_LBC36_020	DNMT3A c.1605del	DNMT3A p.Y536Tfs*115	TRUE	0.185	[0.17 0.205]	LUC7L2 c.279del, TET2 c.457dup, TP53 c.994-5T>C	1	1.11e-16
CHIP_LBC36_022	DNMT3A c.2204A>G	DNMT3A p.Y735C	FALSE	0.35	[0.255 0.45 ]	DNMT3A c.976C>G, JAK2 c.1849G>T	0.682913	0.00717072
CHIP_LBC36_034	DNMT3A c.2203T>A	DNMT3A p.Y735N	TRUE	0.105	[0.085 0.12 ]	EZH2 c.1328C>A, DNMT3A c.34A>C	0.730667	1.11e-16

## Sheet: SuppTable 5 - Damage Prediction
Supplementary Table 5: Damage predictions for all single nucleotide variants
Gene	Uniprot	Variant	DeepSeq	>gnomAD	>ClinVar	REVEL	>gnomAD	>ClinVar	SIFT4G	>gnomAD	>ClinVar	SNAP2	>gnomAD	>ClinVar	DEOGEN2	>gnomAD	>ClinVar	VEST4	>gnomAD	>ClinVar	gnomAD mean	clinVar mean	ΔΔG full	ΔΔG monomer	PDB	ΔΔG AlphaFold	Previously reported	Category assigned	Below 2% VAF
GATA2	P23769	R396W	-8.63443	0.913793	0.365854	0.912	0.967136	0.170732	0	0.976526	0.146341	78	1	0.634146	0.92865	0.985915	0.317073	0.919	0.976526	0.317073	0.969983	0.325203	-0.116101	-0.117043	4hc9	0.302253	Cosmic
U2AF1	Q01081	Q157R	-	-	-	0.596	0.916667	0.25	0.001	0.888889	0.25	-	-	-	-	-	-	0.825	0.916667	0.25	0.907408	0.25	-	-	-	0.83558	Cosmic	possibly damaging	yes
SF3B1	O75533	K700E	-16.1392	0.993711	0.933333	0.619	0.90566	0.4	0.011	0.874214	0.333333	53	0.893082	0.533333	0.587466	0.811321	0.2	0.688	0.710692	0.2	0.86478	0.433333	-0.92044	-0.558398	7b9c	-0.748341	Cosmic, Jaiswal, 2014, Genovese 2014
LUC7L2	Q9Y383	R53G	-	-	-	0.358	0.96	-	0.002	0.888	-	86	0.992126	-	0.488202	0.984	-	0.816	0.976	-	0.960025	-	-	-	-	1.26947		likely damaging	yes
LUC7L2	Q9Y383	M10V	-	-	-	0.202	0.784	-	0.042	0.672	-	46	0.874016	-	0.212486	0.88	-	0.462	0.64	-	0.770003	-	-	-	-	1.40957
BCOR	Q6W2J9	L388R	-	-	-	0.108	0.371695	0	0.636	0.157076	0	-9	0.499222	0	0.263462	0.580093	0	0.473	0.653188	0.5	0.452255	0.1	-	-	-	0.616853		likely benign	yes
JAK2	O60674	V617F	-8.87609	0.942446	0.375	0.881	0.960432	0.857143	0.007	0.814748	0.285714	88	0.992806	0.875	0.845151	0.827338	0.285714	0.885	0.913669	0.857143	0.908573	0.589286	1.82756	1.82756	5ut3	1.60823	Cosmic, Jaiswal 2014, Genovese 2014	likely damaging	yes	Note: only 1 JAK2 V617F participant below 2% VAF
ATRX	P46100	I2175T	-	-	-	0.963	1	0.826087	0.001	0.973602	0.391304	-	-	-	-	-	-	0.866	0.998447	0.673913	0.990683	0.630435	-	-	-	1.62534	Cosmic	likely damaging	yes
TET2	Q6N021	I565T	-	-	-	0.226	0.859487	0.5	0.133	0.564103	0.5	-52	0.210041	0	0.084089	0.566154	0	0.071	0.080943	0	0.456146	0.2	-	-	-	1.22511
TET2	Q6N021	R581H	-	-	-	0.032	0.142564	0	0.14	0.554872	0.5	-7	0.574795	0.5	0.022131	0.118974	0	0.228	0.422131	0.5	0.362667	0.3	-	-	-	0.711125
DNMT3A	Q9Y6K1	L344Q	-6.75317	0.690411	0.432432	0.928	0.881868	0.702703	0.001	0.837912	0.675676	74	0.884932	0.72973	0.885231	0.75	0.72973	0.976	0.931507	0.837838	0.829438	0.684685	2.98589	2.98589	3llr	3.53591	Cosmic, Jaiswal 2014
DNMT3A	Q9Y6K1	L547F	-6.75666	0.69589	0.432432	0.653	0.554945	0.162162	0.139	0.376374	0.027027	28	0.6	0.27027	0.531885	0.478022	0.054054	0.763	0.556164	0.135135	0.543566	0.18018	4.60354	3.86944	4qbs	4.46248	Cosmic, Jaiswal 2014
DNMT3A	Q9Y6K1	G550R	-7.39693	0.794521	0.594595	0.799	0.67033	0.324324	0.019	0.623626	0.351351	46	0.687671	0.324324	0.816321	0.604396	0.297297	0.765	0.558904	0.135135	0.656575	0.337838	1.86925	1.17909	4qbs	-0.265377	Cosmic, Jaiswal 2014
DNMT3A	Q9Y6K1	R635Q	-7.1585	0.764384	0.513514	0.828	0.697802	0.351351	0.065	0.489011	0.081081	39	0.654795	0.297297	0.945671	0.892857	0.918919	0.778	0.572603	0.135135	0.678575	0.382883	0.857477	1.12409	6w8b	1.21697	Cosmic, Jaiswal 2014
DNMT3A	Q9Y6K1	V657M	-4.77939	0.528767	0.135135	0.697	0.585165	0.162162	0.009	0.692308	0.378378	39	0.654795	0.297297	0.955229	0.950549	0.918919	0.92	0.794521	0.594595	0.701018	0.414414	2.01832	1.6838	6w8b	0.945274	Cosmic, Jaiswal, 2014, Genovese 2014
DNMT3A	Q9Y6K1	V687D	-5.73633	0.6	0.189189	0.952	0.934066	0.837838	0	0.93956	0.810811	83	0.953425	0.918919	0.98697	0.991758	1	0.958	0.879452	0.72973	0.883043	0.747748	3.925	4.05193	6w8b	4.79266
DNMT3A	Q9Y6K1	Y735N	-9.95711	0.947945	0.918919	0.86	0.741758	0.405405	0.003	0.766484	0.405405	50	0.717808	0.378378	0.938169	0.868132	0.864865	0.972	0.915068	0.837838	0.826199	0.635135	2.22754	0.549916	6w8b	0.719766	Cosmic, Jaiswal 2014
DNMT3A	Q9Y6K1	Y735C	-7.86533	0.832877	0.675676	0.895	0.799451	0.513514	0.002	0.785714	0.540541	23	0.580822	0.162162	0.938542	0.868132	0.864865	0.953	0.868493	0.702703	0.789248	0.576577	1.804	0.567459	6w8b	0.776293	Cosmic, Jaiswal 2014, Genovese 2014	likely damaging	yes
DNMT3A	Q9Y6K1	R736C	-6.08049	0.621918	0.297297	0.923	0.85989	0.675676	0.015	0.642857	0.378378	36	0.635616	0.297297	0.987448	0.994505	1	0.822	0.624658	0.216216	0.729907	0.477477	4.01089	3.49681	6w8b	2.94624	Cosmic, Jaiswal 2014, Genovese 2014
DNMT3A	Q9Y6K1	P743L	-9.98366	0.947945	0.918919	0.885	0.785714	0.459459	0.001	0.837912	0.675676	52	0.736986	0.405405	0.981798	0.972527	0.972973	0.91	0.767123	0.486486	0.841368	0.653153	2.8973	2.97057	6w8b	2.27622	Cosmic, Jaiswal 2014	likely damaging	yes
DNMT3A	Q9Y6K1	I769S	-7.96246	0.843836	0.702703	0.964	0.961538	0.891892	0.001	0.837912	0.675676	64	0.832877	0.513514	0.928198	0.837912	0.864865	0.962	0.884932	0.72973	0.866501	0.72973	3.82292	3.8215	6w8b	4.40999	Genovese 2014 report I769T
DNMT3A	Q9Y6K1	R771Q	-6.60142	0.671233	0.378378	0.904	0.807692	0.540541	0.034	0.56044	0.243243	-7	0.427397	0.081081	0.822247	0.618132	0.297297	0.916	0.775342	0.540541	0.643373	0.346847	-0.061239	0.152714	6w8b	0.30906	Cosmic, Jaiswal 2014
DNMT3A	Q9Y6K1	P777R	-7.73924	0.821918	0.675676	0.937	0.898352	0.756757	0.001	0.837912	0.675676	47	0.69589	0.351351	0.871521	0.71978	0.702703	0.95	0.852055	0.675676	0.804318	0.63964	7.76908	9.34804	6w8b	7.36324	Cosmic, Genovese 2014	likely damaging	yes
DNMT3A	Q9Y6K1	W860R	-5.79176	0.608219	0.216216	0.9045	0.813187	0.594595	0.015	0.642857	0.378378	87	0.986301	1	0.842286	0.664835	0.540541	0.907	0.758904	0.486486	0.745717	0.536036	4.65989	1.52795	6w8b	2.22879	Cosmic, Jaiswal 2014, Genovese 2014
DNMT3A	Q9Y6K1	R882H	-8.98039	0.906849	0.837838	0.742	0.620879	0.243243	0.05	0.519231	0.162162	43	0.671233	0.297297	0.817736	0.60989	0.297297	0.648	0.471233	0.081081	0.633219	0.31982	-0.193547	0.640297	6w8b	0.305379	Cosmic, Jaiswal 2014, Genovese 2014	possibly damaging	yes
DNMT3A	Q9Y6K1	F909L	-6.78221	0.70137	0.459459	0.883333	0.782967	0.432432	0.011	0.675824	0.378378	63	0.824658	0.486486	0.806496	0.593407	0.243243	0.772	0.561644	0.135135	0.689978	0.355855	4.01364	3.71686	6w8b	2.59652	Cosmic	possibly damaging	yes
DNMT3A	Q9Y6K1	I310T	-5.85116	0.613699	0.216216	0.854	0.730769	0.405405	0.002	0.785714	0.540541	61	0.808219	0.486486	0.852043	0.681319	0.567568	0.945	0.846575	0.648649	0.744382	0.477477	1.64168	1.64168	3llr	3.64225		possibly damaging	yes
DNMT3A	Q9Y6K1	R326G	-5.94525	0.619178	0.27027	0.759	0.631868	0.27027	0.004	0.744505	0.405405	80	0.931507	0.864865	0.804921	0.593407	0.243243	0.973	0.917808	0.837838	0.739712	0.481982	5.91226	5.91226	3llr	6.56987	Genovese 2014 report R236C, Jaiswal 2014 report R326C and R326G
BCORL1	Q5H9F3	C421R	-	-	-	-	-	-	-	-	-	44	0.944444	1	-	-	-	-	-	-	0.944444	1	-	-	-	-0.424253		likely damaging	yes
NF1	P21359	S979R	-	-	-	0.238667	0.351942	0.045662	0.533	0.137136	0.013699	-86	0.032688	0.004566	0.613339	0.472087	0.077626	0.71	0.48301	0.068493	0.295373	0.042009	-	-	-	-		likely benign	yes
NF1	P21359	A1197S	-	-	-	0.291	0.472087	0.063927	0.022	0.63835	0.141553	-74	0.122276	0.013699	0.667389	0.554612	0.086758	0.693	0.453883	0.050228	0.448242	0.071233	-	-	-	-
PTPN11	Q06124	K260R	-0.615003	0.135338	0.036585	0.397	0.331551	0.009174	0.442	0.283422	0.06422	-82	0.045113	0	0.392548	0.224599	0.045872	0.647	0.449198	0.027523	0.24487	0.030562	0.0581449	0.0581449	3b7o	0.0224801		likely benign	yes
PTEN	P60484	F278L	-7.50932	0.939759	0.229008	0.804	0.831325	0.099237	0.008	0.927711	0.183206	49	0.915663	0.251908	0.938814	0.891566	0.290076	0.922	0.879518	0.305344	0.89759	0.226463	1.5969	1.5969	1d5r	1.19293	Cosmic	possibly damaging	yes
KRAS	P01116	A146P	-13.9907	1	0.860465	0.935	1	0.906977	0.001	0.95	0.488372	75	0.925	0.651163	0.938193	0.95	0.837209	0.97	1	0.837209	0.970833	0.763566	-0.947784	-0.969684	6p0z	-1.29816	Cosmic, Jaiswal 2014	likely damaging	yes
TP53	P04637	M237I	-6.25686	0.939252	0.457143	0.923	0.90566	0.591954	0.023	0.650943	0.103448	45	0.785047	0.2	0.995428	0.933962	0.666667	0.937	0.90566	0.626437	0.853421	0.440942	2.73478	2.7216	3d06	1.23031	Cosmic, Jaiswal 2014	possibly damaging	yes
TP53	P04637	R273H	-4.40483	0.82243	0.188571	0.868	0.816038	0.218391	0.032	0.632075	0.086207	72	0.920561	0.531429	0.994624	0.910377	0.586207	0.963	0.929245	0.758621	0.838454	0.394904	1.09676	0.98924	3d06	-0.314706	Cosmic, Jaiswal 2014	possibly damaging	yes
RAD21	O60216	D400A	-	-	-	0.153	0.473934	0	0.144	0.744076	0.142857	-	-	-	0.164764	0.635071	0	0.305	0.2891	0	0.535545	0.035714	-	-	-	0.255798
RAD21	O60216	M287T	-	-	-	0.094	0.274882	0	0.545	0.298578	0	-	-	-	0.056232	0.052133	0	0.303	0.2891	0	0.228673	0	-	-	-	-0.2627		likely benign	yes
ASXL1	Q8IXJ9	V807I	-3.84559	0.348837	0.5	0.026	0.180233	0	0.858	0.051163	0	-84	0.013953	0	0.057753	0.267442	0.5	0.026	0.034884	0	0.149419	0.166667	-	-	-	0.253598	Cosmic
CBL	P22681	L380P	-	-	-	0.974	0.997807	0.866667	0.001	0.91886	0.266667	-	-	-	0.965322	0.958333	0.2	0.979	0.993421	1	0.967105	0.583333	3.29821	3.22686	5hkx	0.271192
U2AF2	P26368	F474S	-14.0961	1	-	0.24	0.89011	-	0.001	0.978022	-	54	0.945055	-	0.349054	0.956044	-	0.839	0.989011	-	0.959707	-	4.39473	4.29581	3v4m	4.46121		likely damaging	yes
U2AF2	P26368	E71G	-0.627051	0.186813	-	0.072	0.142857	-	0.355	0.32967	-	-27	0.494505	-	0.047409	0.32967	-	0.471	0.736264	-	0.369963	-	-	-	-	0.473669		possibly damaging	yes
U2AF2	P26368	L320P	-14.9072	1	-	0.841	1	-	0.001	0.978022	-	86	1	-	0.362408	0.978022	-	0.922	1	-	0.992674	-	8.16637	8.16637	5w0h	7.67834		likely damaging	yes
ZRSR2	Q15696	G438R	-	-	-	0.209	0.65493	-	0.751	0.042254	-	-46	0.133803	-	0.006634	0.007042	-	0.102	0.147887	-	0.197183	-	-	-	-	1.39498
ZRSR2	Q15696	Y175C	-	-	-	0.59	0.915493	-	0.001	0.950704	-	73	0.985915	-	0.451019	0.985915	-	0.76	0.93662	-	0.954929	-	-	-	-	3.34863
SH2B3	Q9UQQ2	A111P	1.16191	0.034884	0	0.065	0.311047	0	0.193	0.377907	0	-74	0.034884	0	0.197414	0.02907	0	0.082	0.063953	0	0.141958	0	-	-	-	2.12807		likely benign	yes
SH2B3	Q9UQQ2	L124Q	-2.32554	0.386628	0	0.187	0.651163	0	0.017	0.715116	0.5	-38	0.235465	0	0.483483	0.517442	0	0.175	0.383721	0	0.481589	0.083333	-	-	-	-0.800704		likely benign	yes
SH2B3	Q9UQQ2	P127R	-1.52742	0.290698	0	0.039	0.151163	0	0.133	0.465116	0	-70	0.049419	0	0.23287	0.113372	0	0.105	0.127907	0	0.199612	0	-	-	-	-2.16032		likely benign	yes
SRSF2	Q01130	S121G	-0.531108	0.33871	1	0.127	0.483333	0	0.166	0.35	1	11	0.177419	1	0.069948	0.033333	0	0.308	0.4	0	0.297133	0.5	-	-	-	-0.145876		possibly damaging	yes

## Sheet: SuppTable 6 - <0.02VAF FS Term
Supplementary Table 6: Variants with a Frameshift or Termination mutation below 2% VAF
Gene	Variant
TET2	L748Yfs*3
TET2	Q321*
PPM1D	F534Lfs*5
STAG2	Q909*
DNMT3A	V386Cfs*21
ASXL1	E777*
LUC7L2	F93Lfs*16
TP53	I254Pfs*92
SRSF2	Y110*

## Sheet: SuppTable 7 - Survival Analysis
Supplementary Table 7: Survival analysis on the effects of maximum VAF and clone growth speed
Key:
p	p corresponds to Chi-squared test in the Cox hazard regression analysis
cohort	covariate	coef	exp(coef)	se(coef)	coef lower 95%	coef upper 95%	exp(coef) lower 95%	exp(coef) upper 95%	z	p	-log2(p)
LBC21	growth speed	-0.198961	0.819582	0.245221	-0.679586	0.281663	0.506827	1.32533	-0.811356	0.417161	1.26132
LBC21	max VAF	0.29758	1.3466	0.248933	-0.19032	0.78548	0.826695	2.19346	1.19542	0.231922	2.10829
LBC36	growth speed	0.302867	1.35373	0.292605	-0.270629	0.876362	0.762899	2.40215	1.03507	0.300637	1.73391
LBC36	max VAF	0.0388648	1.03963	0.326368	-0.600805	0.678535	0.54837	1.97099	0.119083	0.90521	0.143676

## Sheet: SuppTable 8 - Target Genes
Supplementary Table 8: Target Genes of the ArcherDX VariantPlex Myeloid Panel
ABL1	CBLC	DNMT3A	IDH2	MYC	RAD21	STAG2
ANKRD26	CCND2	ETNK1	IKZF1	MYD88	RBBP6	STAT3
ASXL1	CDC25C	ETV6	JAK2	NF1	RPS14	TET2
ATRX	CDKN2A	EZH2	JAK3	NOTCH1	RUNX1	TP53
BCOR	CEBPA	FBXW7	KDM6A	NPM1	SETBP1	U2AF1
BCORL1	CSF3R	FLT3	KIT	NRAS	SF3B1	U2AF2
BRAF	CUX1	GATA1	KMT2A	PDGFRA	SH2B3	WT1
BTK	CXCR4	GATA2	KRAS	PHF6	SLC29A1	XPO1
CALR	DCK	GNAS	LUC7L2	PPM1D	SMC1A	ZRSR2
CBL	DDX41	HRAS	MAP2K1	PTEN	SMC3
CBLB	DHX15	IDH1	MPL	PTPN11	SRSF2

## Sheet: SuppTable 9 - QC Metrics
Supplementary Table 9: Sequencing Quality Control Metrics
Participant_IDs	Sequencing_Batch	IsPaired	Platform	Wave	Cohort	VARIATIONS_QC_FILTER	VARIATIONS_QC_FILTER_TEST_1	UNIQUE_FRAGMENT_TOTAL	UNIQUE_FRAGMENT_ALIGNED	UNIQUE_FRAGMENT_FILTERED	UNIQUE_FRAGMENT_FILTERED_ON_TARGET	UNIQUE_FRAGMENT_FILTERED_ON_TARGET_PERCENT	UNIQUE_FRAGMENT_FILTERED_OFF_TARGET	UNIQUE_FRAGMENT_FILTERED_OFF_TARGET_PERCENT	RAW_FRAGMENT_TOTAL	RAW_FRAGMENT_ALIGNED	RAW_FRAGMENT_FILTERED	RAW_FRAGMENT_FILTERED_ON_TARGET	RAW_FRAGMENT_FILTERED_ON_TARGET_PERCENT	RAW_FRAGMENT_FILTERED_OFF_TARGET	RAW_FRAGMENT_FILTERED_OFF_TARGET_PERCENT	JUNK_PERCENT	ON_TARGET_DEDUPLICATION_RATIO	TOTAL_UNIQUE_DNA_START_SITES	TOTAL_UNIQUE_DNA_START_SITES_PERCENT	TOTAL_UNIQUE_DNA_AND_AMBIG_START_SITES	TOTAL_UNIQUE_DNA_AND_AMBIG_START_SITES_PERCENT	TOTAL_UNIQUE_START_SITES	AVERAGE_UNIQUE_DNA_READS_PER_GSP2	AVERAGE_UNIQUE_DNA_AND_AMBIG_READS_PER_GSP2	AVERAGE_RAW_DNA_READS_PER_GSP2	AVERAGE_RAW_DNA_AND_AMBIG_READS_PER_GSP2	AVERAGE_UNIQUE_DNA_START_SITES_PER_GSP2	AVERAGE_UNIQUE_DNA_AND_AMBIG_START_SITES_PER_GSP2	AVERAGE_UNIQUE_DNA_AND_AMBIG_START_SITES_PER_CONTROL_GSP2	AVERAGE_UNIQUE_START_SITES_PER_GSP2	UNIQUE_FRAGMENT_MEAN_LENGTH	UNIQUE_FRAGMENT_MEDIAN_LENGTH	UNIQUE_DNA_FRAGMENT_MEAN_LENGTH	UNIQUE_DNA_FRAGMENT_MEDIAN_LENGTH	TOTAL_UNIQUE_DNA_READS	TOTAL_UNIQUE_DNA_AND_AMBIG_READS	TOTAL_RAW_DNA_READS	TOTAL_RAW_DNA_AND_AMBIG_READS	MOLBAR_TOTAL_NUM_READS	MOLBAR_READS_WITH_CORRECT_COMMON_REGION	MOLBAR_FRACTION_OF_TOTAL	SEQUENCED_READ_COUNT	NORMALIZED_READ_COUNT
CHIP_LBC36_003	FC01	Paired	Illumina	1	LBC1936	PASS	Average Unique DNA Start Sites per GSP2|446.73|>= 50.0|PASS	3196397	3195872	3195872	3071266	96.1	124606	3.9	4064859	4064309	4064309	3931792	96.74	132517	3.26	0.03	1.28:1	538149	100	538149	100	538149	1706.26	1706.26	2184.33	2184.33	446.73	446.73	0	446.732	291.52	272	291.52	272	3071266	3071266	3931792	3931792	5000000	4596957	0.919391	5035400	5000000
CHIP_LBC36_005	FC01	Paired	Illumina	1	LBC1936	PASS	Average Unique DNA Start Sites per GSP2|414.73|>= 50.0|PASS	3495257	3494571	3494571	3357775	96.09	136796	3.91	4038833	4038130	4038130	3895271	96.46	142859	3.54	0.03	1.16:1	501390	100	501390	100	501390	1865.43	1865.43	2164.04	2164.04	414.73	414.73	0	414.729	266.32	250	266.32	250	3357775	3357775	3895271	3895271	5000000	4480697	0.896139	6037421	5000000
CHIP_LBC36_004	FC02	Paired	Illumina	1	LBC1936	PASS	Average Unique DNA Start Sites per GSP2|340.96|>= 50.0|PASS	2472779	2472564	2472564	2363283	95.58	109281	4.42	3790066	3789818	3789818	3670818	96.86	119000	3.14	0.02	1.55:1	429353	100	429353	100	429353	1312.93	1312.93	2039.34	2039.34	340.96	340.96	0	340.962	276.11	264	276.11	264	2363283	2363283	3670818	3670818	5000000	4538410	0.907682	5398557	5000000
CHIP_LBC36_006	FC02	Paired	Illumina	1	LBC1936	PASS	Average Unique DNA Start Sites per GSP2|336.49|>= 50.0|PASS	2235453	2235185	2235185	2128433	95.22	106752	4.78	2931396	2931077	2931077	2817988	96.14	113089	3.86	0.02	1.32:1	434798	100	434798	100	434798	1182.46	1182.46	1565.55	1565.55	336.49	336.49	0	336.489	259.45	249	259.45	249	2128433	2128433	2817988	2817988	4284587	3510274	0.819279	4284587	4284587
CHIP_LBC36_007	FC02	Paired	Illumina	1	LBC1936	PASS	Average Unique DNA Start Sites per GSP2|409.55|>= 50.0|PASS	3223092	3222799	3222799	3113913	96.62	108886	3.38	3684805	3684498	3684498	3571911	96.94	112587	3.06	0.02	1.15:1	507109	100	507109	100	507109	1729.95	1729.95	1984.39	1984.39	409.55	409.55	0	409.548	274.35	265	274.35	265	3113913	3113913	3571911	3571911	4851177	4346592	0.895987	4851177	4851177
CHIP_LBC36_008	FC02	Paired	Illumina	1	LBC1936	PASS	Average Unique DNA Start Sites per GSP2|422.73|>= 50.0|PASS	3228807	3228502	3228502	3119155	96.61	109347	3.39	3841556	3841214	3841214	3727419	97.04	113795	2.96	0.02	1.20:1	528003	100	528003	100	528003	1732.86	1732.86	2070.79	2070.79	422.73	422.73	0	422.729	286.9	276	286.9	276	3119155	3119155	3727419	3727419	5000000	4593298	0.91866	6295334	5000000
CHIP_LBC36_009	FC02	Paired	Illumina	1	LBC1936	PASS	Average Unique DNA Start Sites per GSP2|393.09|>= 50.0|PASS	2895610	2895377	2895377	2784812	96.18	110565	3.82	3695405	3695145	3695145	3577298	96.81	117847	3.19	0.02	1.28:1	493944	100	493944	100	493944	1547.12	1547.12	1987.39	1987.39	393.09	393.09	0	393.089	307.01	293	307.01	293	2784812	2784812	3577298	3577298	5000000	4469137	0.893827	6044522	5000000
CHIP_LBC36_010	FC02	Paired	Illumina	1	LBC1936	PASS	Average Unique DNA Start Sites per GSP2|419.02|>= 50.0|PASS	3020394	3020150	3020150	2901978	96.09	118172	3.91	3682587	3682323	3682323	3557571	96.61	124752	3.39	0.02	1.23:1	502806	100	502806	100	502806	1612.21	1612.21	1976.43	1976.43	419.02	419.02	0	419.023	295.84	284	295.84	284	2901978	2901978	3557571	3557571	5000000	4465993	0.893199	5238805	5000000
CHIP_LBC36_011	FC02	Paired	Illumina	1	LBC1936	PASS	Average Unique DNA Start Sites per GSP2|375.79|>= 50.0|PASS	2882341	2882095	2882095	2767961	96.04	114134	3.96	3480667	3480402	3480402	3361468	96.58	118934	3.42	0.02	1.21:1	476786	100	476786	100	476786	1537.76	1537.76	1867.48	1867.48	375.79	375.79	0	375.794	286.92	277	286.92	277	2767961	2767961	3361468	3361468	5000000	4158117	0.831623	13497798	5000000
CHIP_LBC36_012	FC02	Paired	Illumina	1	LBC1936	PASS	Average Unique DNA Start Sites per GSP2|376.25|>= 50.0|PASS	3271216	3270933	3270933	3144238	96.13	126695	3.87	3799887	3799593	3799593	3667206	96.52	132387	3.48	0.02	1.17:1	465486	100	465486	100	465486	1746.8	1746.8	2037.34	2037.34	376.25	376.25	0	376.254	256.82	246	256.82	246	3144238	3144238	3667206	3667206	5000000	4457942	0.891588	6047329	5000000
CHIP_LBC36_013	FC02	Paired	Illumina	1	LBC1936	PASS	Average Unique DNA Start Sites per GSP2|397.7|>= 50.0|PASS	3141456	3141195	3141195	3032551	96.54	108644	3.46	3709511	3709229	3709229	3596236	96.95	112993	3.05	0.02	1.19:1	502132	100	502132	100	502132	1684.75	1684.75	1997.91	1997.91	397.7	397.7	0	397.697	293.49	284	293.49	284	3032551	3032551	3596236	3596236	5000000	4548711	0.909742	9157642	5000000
CHIP_LBC36_014	FC02	Paired	Illumina	1	LBC1936	PASS	Average Unique DNA Start Sites per GSP2|408.44|>= 50.0|PASS	3313735	3313446	3313446	3201394	96.62	112052	3.38	4036319	4036003	4036003	3918584	97.09	117419	2.91	0.02	1.22:1	502751	100	502751	100	502751	1778.55	1778.55	2176.99	2176.99	408.44	408.44	0	408.44	293.06	277	293.06	277	3201394	3201394	3918584	3918584	5000000	4793447	0.958689	8130172	5000000
CHIP_LBC36_015	FC02	Paired	Illumina	1	LBC1936	PASS	Average Unique DNA Start Sites per GSP2|415.41|>= 50.0|PASS	3248010	3247759	3247759	3132964	96.47	114795	3.53	3689099	3688842	3688842	3570437	96.79	118405	3.21	0.02	1.14:1	496277	100	496277	100	496277	1740.54	1740.54	1983.58	1983.58	415.41	415.41	0	415.413	261.98	245	261.98	245	3132964	3132964	3570437	3570437	5000000	4430887	0.886177	7713560	5000000
CHIP_LBC36_043	FC02	Paired	Illumina	1	LBC1936	PASS	Average Unique DNA Start Sites per GSP2|375.24|>= 50.0|PASS	3029492	3029145	3029145	2913547	96.18	115598	3.82	3583132	3582744	3582744	3462682	96.65	120062	3.35	0.03	1.19:1	475845	100	475845	100	475845	1618.64	1618.64	1923.71	1923.71	375.24	375.24	0	375.239	270.39	260	270.39	260	2913547	2913547	3462682	3462682	5000000	4254280	0.850856	13344698	5000000
CHIP_LBC36_016	FC03	Paired	Illumina	1	LBC1936	PASS	Average Unique DNA Start Sites per GSP2|416.49|>= 50.0|PASS	3274736	3274437	3274437	3148554	96.16	125883	3.84	3821307	3820989	3820989	3690317	96.58	130672	3.42	0.03	1.17:1	501027	100	501027	100	501027	1749.2	1749.2	2050.18	2050.18	416.49	416.49	0	416.492	269.26	252	269.26	252	3148554	3148554	3690317	3690317	5000000	4603925	0.920785	6977756	5000000
CHIP_LBC36_017	FC03	Paired	Illumina	1	LBC1936	PASS	Average Unique DNA Start Sites per GSP2|401.88|>= 50.0|PASS	2989147	2988917	2988917	2875268	96.2	113649	3.8	3511955	3511713	3511713	3393521	96.63	118192	3.37	0.02	1.18:1	487495	100	487495	100	487495	1597.37	1597.37	1885.29	1885.29	401.88	401.88	0	401.883	276.59	258	276.59	258	2875268	2875268	3393521	3393521	4795563	4332736	0.903488	4795563	4795563
CHIP_LBC36_018	FC03	Paired	Illumina	1	LBC1936	PASS	Average Unique DNA Start Sites per GSP2|364.69|>= 50.0|PASS	2523993	2523777	2523777	2429407	96.26	94370	3.74	3058334	3058099	3058099	2959246	96.77	98853	3.23	0.02	1.22:1	456114	100	456114	100	456114	1349.67	1349.67	1644.03	1644.03	364.69	364.69	0	364.693	271.74	260	271.74	260	2429407	2429407	2959246	2959246	4206503	3701637	0.87998	4206503	4206503
CHIP_LBC36_019	FC03	Paired	Illumina	1	LBC1936	PASS	Average Unique DNA Start Sites per GSP2|381.53|>= 50.0|PASS	2479612	2479392	2479392	2402131	96.88	77261	3.12	2724098	2723873	2723873	2644402	97.08	79471	2.92	0.03	1.10:1	468305	100	468305	100	468305	1334.52	1334.52	1469.11	1469.11	381.53	381.53	0	381.528	279.59	263	279.59	263	2402131	2402131	2644402	2644402	3566927	3319219	0.930554	3566927	3566927
CHIP_LBC36_020	FC03	Paired	Illumina	1	LBC1936	PASS	Average Unique DNA Start Sites per GSP2|376.12|>= 50.0|PASS	2779428	2779107	2779107	2666596	95.95	112511	4.05	3327972	3327624	3327624	3208062	96.41	119562	3.59	0.03	1.20:1	466647	100	466647	100	466647	1481.44	1481.44	1782.26	1782.26	376.12	376.12	0	376.122	263.11	249	263.11	249	2666596	2666596	3208062	3208062	4526980	3992204	0.881869	4526980	4526980
CHIP_LBC36_021	FC03	Paired	Illumina	1	LBC1936	PASS	Average Unique DNA Start Sites per GSP2|401.09|>= 50.0|PASS	2917494	2917202	2917202	2803370	96.1	113832	3.9	3577840	3577527	3577527	3458168	96.66	119359	3.34	0.03	1.23:1	485843	100	485843	100	485843	1557.43	1557.43	1921.2	1921.2	401.09	401.09	0	401.089	271.89	252	271.89	252	2803370	2803370	3458168	3458168	4716293	4333369	0.918808	4716293	4716293
CHIP_LBC36_022	FC03	Paired	Illumina	1	LBC1936	PASS	Average Unique DNA Start Sites per GSP2|375.58|>= 50.0|PASS	2564027	2563805	2563805	2464884	96.14	98921	3.86	3041511	3041277	3041277	2937925	96.6	103352	3.4	0.03	1.19:1	469960	100	469960	100	469960	1369.38	1369.38	1632.18	1632.18	375.58	375.58	0	375.577	280.14	264	280.14	264	2464884	2464884	2937925	2937925	4075724	3661453	0.898356	4075724	4075724
CHIP_LBC36_023	FC03	Paired	Illumina	1	LBC1936	PASS	Average Unique DNA Start Sites per GSP2|374.62|>= 50.0|PASS	3079193	3078898	3078898	2964504	96.28	114394	3.72	3885614	3885283	3885283	3764890	96.9	120393	3.1	0.02	1.27:1	467548	100	467548	100	467548	1646.95	1646.95	2091.61	2091.61	374.62	374.62	0	374.618	246.32	234	246.32	234	2964504	2964504	3764890	3764890	5000000	4696460	0.939292	10216593	5000000
CHIP_LBC36_024	FC03	Paired	Illumina	1	LBC1936	PASS	Average Unique DNA Start Sites per GSP2|405.29|>= 50.0|PASS	3330687	3330302	3330302	3222889	96.77	107413	3.23	3777526	3777118	3777118	3666617	97.07	110501	2.93	0.03	1.14:1	499261	100	499261	100	499261	1790.49	1790.49	2037.01	2037.01	405.29	405.29	0	405.287	257.26	250	257.26	250	3222889	3222889	3666617	3666617	5000000	4544999	0.909	8084033	5000000
CHIP_LBC36_025	FC03	Paired	Illumina	1	LBC1936	PASS	Average Unique DNA Start Sites per GSP2|379.09|>= 50.0|PASS	3050964	3050529	3050529	2930075	96.05	120454	3.95	3316971	3316521	3316521	3193397	96.29	123124	3.71	0.03	1.09:1	473615	100	473615	100	473615	1627.82	1627.82	1774.11	1774.11	379.09	379.09	0	379.093	236.07	228	236.07	228	2930075	2930075	3193397	3193397	5000000	4058362	0.811672	8475649	5000000
CHIP_LBC36_026	FC03	Paired	Illumina	1	LBC1936	PASS	Average Unique DNA Start Sites per GSP2|361.16|>= 50.0|PASS	3092498	3092208	3092208	2978496	96.32	113712	3.68	3707633	3707325	3707325	3589015	96.81	118310	3.19	0.03	1.20:1	443517	100	443517	100	443517	1654.72	1654.72	1993.9	1993.9	361.16	361.16	0	361.158	239.4	227	239.4	227	2978496	2978496	3589015	3589015	5000000	4448208	0.889642	10224260	5000000
CHIP_LBC36_027	FC03	Paired	Illumina	1	LBC1936	PASS	Average Unique DNA Start Sites per GSP2|391.77|>= 50.0|PASS	3506289	3505944	3505944	3390768	96.71	115176	3.29	3924450	3924093	3924093	3805795	96.99	118298	3.01	0.03	1.12:1	477912	100	477912	100	477912	1883.76	1883.76	2114.33	2114.33	391.77	391.77	0	391.77	244.99	234	244.99	234	3390768	3390768	3805795	3805795	5000000	4731216	0.946243	9947902	5000000
CHIP_LBC36_028	FC03	Paired	Illumina	1	LBC1936	PASS	Average Unique DNA Start Sites per GSP2|415.06|>= 50.0|PASS	3491929	3491592	3491592	3387751	97.03	103841	2.97	3780688	3780339	3780339	3674343	97.2	105996	2.8	0.03	1.08:1	504542	100	504542	100	504542	1882.08	1882.08	2041.3	2041.3	415.06	415.06	0	415.065	262.42	252	262.42	252	3387751	3387751	3674343	3674343	5000000	4709131	0.941826	10219783	5000000
CHIP_LBC36_029	FC03	Paired	Illumina	1	LBC1936	PASS	Average Unique DNA Start Sites per GSP2|400.67|>= 50.0|PASS	3196238	3195878	3195878	3054493	95.58	141385	4.42	3624975	3624605	3624605	3478772	95.98	145833	4.02	0.03	1.14:1	480152	100	480152	100	480152	1696.94	1696.94	1932.65	1932.65	400.67	400.67	0	400.668	246.43	228	246.43	228	3054493	3054493	3478772	3478772	5000000	4409425	0.881885	8821592	5000000
CHIP_LBC36_030	FC04	Paired	Illumina	1	LBC1936	PASS	Average Unique DNA Start Sites per GSP2|377.65|>= 50.0|PASS	3114602	3114333	3114333	3012405	96.73	101928	3.27	3591305	3591025	3591025	3486080	97.08	104945	2.92	0.03	1.16:1	469792	100	469792	100	469792	1673.56	1673.56	1936.71	1936.71	377.65	377.65	0	377.651	284.16	275	284.16	275	3012405	3012405	3486080	3486080	5000000	4555679	0.911136	7467142	5000000
CHIP_LBC36_032	FC04	Paired	Illumina	1	LBC1936	PASS	Average Unique DNA Start Sites per GSP2|387.81|>= 50.0|PASS	2965778	2965530	2965530	2857144	96.35	108386	3.65	3497726	3497468	3497468	3385185	96.79	112283	3.21	0.02	1.18:1	487049	100	487049	100	487049	1587.3	1587.3	1880.66	1880.66	387.81	387.81	0	387.813	302.9	295	302.9	295	2857144	2857144	3385185	3385185	5000000	4628326	0.925665	8012075	5000000
CHIP_LBC36_033	FC04	Paired	Illumina	1	LBC1936	PASS	Average Unique DNA Start Sites per GSP2|373.0|>= 50.0|PASS	3009924	3009587	3009587	2911080	96.73	98507	3.27	3600056	3599684	3599684	3496560	97.14	103124	2.86	0.03	1.20:1	470613	100	470613	100	470613	1617.27	1617.27	1942.53	1942.53	373	373	0	372.999	283.68	277	283.68	277	2911080	2911080	3496560	3496560	5000000	4694768	0.938954	6667098	5000000
CHIP_LBC36_034	FC04	Paired	Illumina	1	LBC1936	PASS	Average Unique DNA Start Sites per GSP2|386.92|>= 50.0|PASS	3198678	3198395	3198395	3085633	96.47	112762	3.53	3535728	3535436	3535436	3419859	96.73	115577	3.27	0.03	1.11:1	483101	100	483101	100	483101	1714.24	1714.24	1899.92	1899.92	386.92	386.92	0	386.918	281.29	276	281.29	276	3085633	3085633	3419859	3419859	5000000	4517131	0.903426	7751071	5000000
CHIP_LBC36_035	FC04	Paired	Illumina	1	LBC1936	PASS	Average Unique DNA Start Sites per GSP2|384.35|>= 50.0|PASS	3351538	3351252	3351252	3243714	96.79	107538	3.21	3726422	3726120	3726120	3616018	97.05	110102	2.95	0.03	1.11:1	477445	100	477445	100	477445	1802.06	1802.06	2008.9	2008.9	384.35	384.35	0	384.352	276.89	269	276.89	269	3243714	3243714	3616018	3616018	5000000	4723310	0.944662	9067081	5000000
CHIP_LBC36_036	FC04	Paired	Illumina	1	LBC1936	PASS	Average Unique DNA Start Sites per GSP2|365.38|>= 50.0|PASS	2931260	2931062	2931062	2832820	96.65	98242	3.35	3563904	3563693	3563693	3461331	97.13	102362	2.87	0.02	1.22:1	463396	100	463396	100	463396	1573.79	1573.79	1922.96	1922.96	365.38	365.38	0	365.379	297.26	286	297.26	286	2832820	2832820	3461331	3461331	5000000	4579078	0.915816	6865316	5000000
CHIP_LBC36_037	FC04	Paired	Illumina	1	LBC1936	PASS	Average Unique DNA Start Sites per GSP2|371.92|>= 50.0|PASS	3070473	3070225	3070225	2968788	96.7	101437	3.3	3510186	3509920	3509920	3405818	97.03	104102	2.97	0.02	1.15:1	454578	100	454578	100	454578	1649.33	1649.33	1892.12	1892.12	371.92	371.92	0	371.923	263.87	254	263.87	254	2968788	2968788	3405818	3405818	5000000	4536163	0.907233	7514728	5000000
CHIP_LBC36_038	FC04	Paired	Illumina	1	LBC1936	PASS	Average Unique DNA Start Sites per GSP2|386.89|>= 50.0|PASS	3282966	3282732	3282732	3175469	96.73	107263	3.27	3687320	3687076	3687076	3577280	97.02	109796	2.98	0.03	1.13:1	471098	100	471098	100	471098	1764.15	1764.15	1987.38	1987.38	386.89	386.89	0	386.891	265.8	255	265.8	255	3175469	3175469	3577280	3577280	5000000	4723749	0.94475	7723427	5000000
CHIP_LBC36_039	FC04	Paired	Illumina	1	LBC1936	PASS	Average Unique DNA Start Sites per GSP2|391.2|>= 50.0|PASS	3417745	3417540	3417540	3311050	96.88	106490	3.12	3810814	3810601	3810601	3701783	97.14	108818	2.86	0.02	1.12:1	468979	100	468979	100	468979	1839.47	1839.47	2056.55	2056.55	391.2	391.2	0	391.2	259.14	248	259.14	248	3311050	3311050	3701783	3701783	5000000	4822249	0.96445	11941069	5000000
CHIP_LBC36_040	FC04	Paired	Illumina	1	LBC1936	PASS	Average Unique DNA Start Sites per GSP2|388.6|>= 50.0|PASS	3211065	3210797	3210797	3095365	96.4	115432	3.6	3601507	3601217	3601217	3482734	96.71	118483	3.29	0.03	1.13:1	474502	100	474502	100	474502	1719.65	1719.65	1934.85	1934.85	388.6	388.6	0	388.604	265.85	257	265.85	257	3095365	3095365	3482734	3482734	5000000	4551409	0.910282	7713978	5000000
CHIP_LBC36_041	FC04	Paired	Illumina	1	LBC1936	PASS	Average Unique DNA Start Sites per GSP2|388.46|>= 50.0|PASS	3282029	3281801	3281801	3177442	96.82	104359	3.18	3722538	3722298	3722298	3615266	97.12	107032	2.88	0.02	1.14:1	468056	100	468056	100	468056	1765.25	1765.25	2008.48	2008.48	388.46	388.46	0	388.46	265.53	255	265.53	255	3177442	3177442	3615266	3615266	5000000	4710746	0.942149	9979082	5000000
CHIP_LBC36_042	FC04	Paired	Illumina	1	LBC1936	PASS	Average Unique DNA Start Sites per GSP2|389.74|>= 50.0|PASS	3336014	3335815	3335815	3232357	96.9	103458	3.1	3777256	3777048	3777048	3671023	97.19	106025	2.81	0.02	1.14:1	474094	100	474094	100	474094	1795.75	1795.75	2039.46	2039.46	389.74	389.74	0	389.741	275.74	265	275.74	265	3232357	3232357	3671023	3671023	5000000	4805027	0.961005	8836535	5000000
CHIP_LBC36_003	FC01	Paired	Illumina	2	LBC1936	PASS	Average Unique DNA Start Sites per GSP2|412.9|>= 50.0|PASS	3233201	3232592	3232592	3100698	95.92	131894	4.08	4135085	4134450	4134450	3993954	96.6	140496	3.4	0.03	1.29:1	500891	100	500891	100	500891	1722.61	1722.61	2218.86	2218.86	412.9	412.9	0	412.899	259.93	239	259.93	239	3100698	3100698	3993954	3993954	5000000	4634194	0.926839	5016060	5000000
CHIP_LBC36_005	FC01	Paired	Illumina	2	LBC1936	PASS	Average Unique DNA Start Sites per GSP2|427.63|>= 50.0|PASS	3319711	3319081	3319081	3193662	96.22	125419	3.78	3970484	3969818	3969818	3837993	96.68	131825	3.32	0.03	1.20:1	522996	100	522996	100	522996	1774.26	1774.26	2132.22	2132.22	427.63	427.63	0	427.634	278.19	261	278.19	261	3193662	3193662	3837993	3837993	4937691	4569147	0.925361	4937691	4937691
CHIP_LBC36_006	FC02	Paired	Illumina	2	LBC1936	PASS	Average Unique DNA Start Sites per GSP2|392.11|>= 50.0|PASS	3082792	3082107	3082107	2947811	95.64	134296	4.36	3482956	3482217	3482217	3343505	96.02	138712	3.98	0.04	1.13:1	498360	100	498360	100	498360	1637.67	1637.67	1857.5	1857.5	392.11	392.11	0	392.111	244.9	241	244.9	241	2947811	2947811	3343505	3343505	5000000	4088866	0.817773	6744154	5000000
CHIP_LBC36_007	FC02	Paired	Illumina	2	LBC1936	PASS	Average Unique DNA Start Sites per GSP2|351.46|>= 50.0|PASS	2421217	2421003	2421003	2339146	96.62	81857	3.38	3022204	3021968	3021968	2935888	97.15	86080	2.85	0.02	1.26:1	436532	100	436532	100	436532	1299.53	1299.53	1631.05	1631.05	351.46	351.46	0	351.46	271.81	258	271.81	258	2339146	2339146	2935888	2935888	3831516	3648109	0.952132	3831516	3831516
CHIP_LBC36_008	FC02	Paired	Illumina	2	LBC1936	PASS	Average Unique DNA Start Sites per GSP2|417.57|>= 50.0|PASS	3290625	3290323	3290323	3176812	96.55	113511	3.45	3979433	3979101	3979101	3860207	97.01	118894	2.99	0.02	1.22:1	514293	100	514293	100	514293	1764.9	1764.9	2144.56	2144.56	417.57	417.57	0	417.574	277.25	263	277.25	263	3176812	3176812	3860207	3860207	5000000	4678150	0.93563	5648166	5000000
CHIP_LBC36_009	FC02	Paired	Illumina	2	LBC1936	PASS	Average Unique DNA Start Sites per GSP2|398.95|>= 50.0|PASS	2839926	2839750	2839750	2730061	96.14	109689	3.86	3789043	3788848	3788848	3671076	96.89	117772	3.11	0.02	1.34:1	500371	100	500371	100	500371	1516.7	1516.7	2039.49	2039.49	398.95	398.95	0	398.947	313.91	300	313.91	300	2730061	2730061	3671076	3671076	5000000	4720504	0.944101	6330330	5000000
CHIP_LBC36_010	FC02	Paired	Illumina	2	LBC1936	PASS	Average Unique DNA Start Sites per GSP2|476.77|>= 50.0|PASS	2717667	2716714	2716714	2581200	95.01	135514	4.99	2796994	2796027	2796027	2658919	95.1	137108	4.9	0.06	1.03:1	644387	100	644387	100	644387	1434	1434	1477.18	1477.18	476.77	476.77	0	476.767	227.91	231	227.91	231	2581200	2581200	2658919	2658919	5000000	3362707	0.672541	8232922	5000000
CHIP_LBC36_011	FC02	Paired	Illumina	2	LBC1936	PASS	Average Unique DNA Start Sites per GSP2|387.53|>= 50.0|PASS	2900952	2900678	2900678	2783454	95.96	117224	4.04	3523934	3523641	3523641	3401223	96.53	122418	3.47	0.02	1.22:1	474842	100	474842	100	474842	1546.36	1546.36	1889.57	1889.57	387.53	387.53	0	387.534	273.65	265	273.65	265	2783454	2783454	3401223	3401223	5000000	4253825	0.850765	9948710	5000000
CHIP_LBC36_012	FC02	Paired	Illumina	2	LBC1936	PASS	Average Unique DNA Start Sites per GSP2|367.4|>= 50.0|PASS	2765530	2765214	2765214	2649971	95.83	115243	4.17	3394467	3394116	3394116	3272633	96.42	121483	3.58	0.02	1.23:1	474878	100	474878	100	474878	1472.21	1472.21	1818.13	1818.13	367.4	367.4	0	367.399	284.03	276	284.03	276	2649971	2649971	3272633	3272633	5000000	4066620	0.813324	7069950	5000000
CHIP_LBC36_013	FC02	Paired	Illumina	2	LBC1936	PASS	Average Unique DNA Start Sites per GSP2|400.56|>= 50.0|PASS	3275129	3274885	3274885	3163756	96.61	111129	3.39	3896706	3896443	3896443	3780129	97.01	116314	2.99	0.02	1.19:1	497398	100	497398	100	497398	1757.64	1757.64	2100.07	2100.07	400.56	400.56	0	400.563	286.41	272	286.41	272	3163756	3163756	3780129	3780129	5000000	4734469	0.946894	6931794	5000000
CHIP_LBC36_014	FC02	Paired	Illumina	2	LBC1936	PASS	Average Unique DNA Start Sites per GSP2|407.58|>= 50.0|PASS	3375242	3374958	3374958	3267204	96.81	107754	3.19	3980814	3980505	3980505	3868104	97.18	112401	2.82	0.02	1.18:1	506638	100	506638	100	506638	1815.11	1815.11	2148.95	2148.95	407.58	407.58	0	407.579	289.44	277	289.44	277	3267204	3267204	3868104	3868104	5000000	4752092	0.950418	6971065	5000000
CHIP_LBC36_015	FC02	Paired	Illumina	2	LBC1936	PASS	Average Unique DNA Start Sites per GSP2|418.36|>= 50.0|PASS	3120338	3120116	3120116	3013977	96.6	106139	3.4	3457320	3457086	3457086	3347693	96.84	109393	3.16	0.02	1.11:1	504410	100	504410	100	504410	1674.43	1674.43	1859.83	1859.83	418.36	418.36	0	418.361	279.59	265	279.59	265	3013977	3013977	3347693	3347693	4729784	4304438	0.910071	4729784	4729784
CHIP_LBC36_043	FC02	Paired	Illumina	2	LBC1936	PASS	Average Unique DNA Start Sites per GSP2|378.15|>= 50.0|PASS	2733711	2733367	2733367	2613949	95.63	119418	4.37	3182823	3182444	3182444	3058899	96.12	123545	3.88	0.03	1.17:1	488501	100	488501	100	488501	1452.19	1452.19	1699.39	1699.39	378.15	378.15	0	378.151	291.64	286	291.64	286	2613949	2613949	3058899	3058899	5000000	3780992	0.756198	8260989	5000000
CHIP_LBC36_016	FC03	Paired	Illumina	2	LBC1936	PASS	Average Unique DNA Start Sites per GSP2|418.01|>= 50.0|PASS	3112653	3112336	3112336	2996384	96.27	115952	3.73	3733066	3732725	3732725	3611871	96.76	120854	3.24	0.03	1.21:1	508791	100	508791	100	508791	1664.66	1664.66	2006.6	2006.6	418.01	418.01	0	418.008	285.88	269	285.88	269	2996384	2996384	3611871	3611871	5000000	4533491	0.906698	7584923	5000000
CHIP_LBC36_017	FC03	Paired	Illumina	2	LBC1936	PASS	Average Unique DNA Start Sites per GSP2|423.11|>= 50.0|PASS	3208276	3207987	3207987	3100961	96.66	107026	3.34	3950725	3950423	3950423	3838356	97.16	112067	2.84	0.02	1.24:1	512921	100	512921	100	512921	1722.76	1722.76	2132.42	2132.42	423.11	423.11	0	423.105	296.37	281	296.37	281	3100961	3100961	3838356	3838356	5000000	4714980	0.942996	5613509	5000000
CHIP_LBC36_018	FC03	Paired	Illumina	2	LBC1936	PASS	Average Unique DNA Start Sites per GSP2|373.25|>= 50.0|PASS	2778573	2778270	2778270	2671476	96.16	106794	3.84	3307229	3306908	3306908	3194899	96.61	112009	3.39	0.03	1.20:1	466166	100	466166	100	466166	1484.15	1484.15	1774.94	1774.94	373.25	373.25	0	373.247	262.93	250	262.93	250	2671476	2671476	3194899	3194899	4339952	3939791	0.907796	4339952	4339952
CHIP_LBC36_020	FC03	Paired	Illumina	2	LBC1936	PASS	Average Unique DNA Start Sites per GSP2|392.19|>= 50.0|PASS	3274688	3274392	3274392	3154490	96.34	119902	3.66	3876995	3876682	3876682	3751360	96.77	125322	3.23	0.03	1.19:1	481145	100	481145	100	481145	1752.49	1752.49	2084.09	2084.09	392.19	392.19	0	392.186	261.39	248	261.39	248	3154490	3154490	3751360	3751360	5000000	4609807	0.921961	5636701	5000000
CHIP_LBC36_021	FC03	Paired	Illumina	2	LBC1936	PASS	Average Unique DNA Start Sites per GSP2|373.48|>= 50.0|PASS	2641516	2641299	2641299	2545147	96.36	96152	3.64	3016967	3016738	3016738	2916854	96.69	99884	3.31	0.02	1.15:1	458725	100	458725	100	458725	1413.97	1413.97	1620.47	1620.47	373.48	373.48	0	373.478	259.99	242	259.99	242	2545147	2545147	2916854	2916854	3914848	3678388	0.939599	3914848	3914848
CHIP_LBC36_022	FC03	Paired	Illumina	2	LBC1936	PASS	Average Unique DNA Start Sites per GSP2|410.8|>= 50.0|PASS	3043552	3043295	3043295	2929842	96.27	113453	3.73	3485685	3485417	3485417	3367590	96.62	117827	3.38	0.02	1.15:1	503217	100	503217	100	503217	1627.69	1627.69	1870.88	1870.88	410.8	410.8	0	410.799	287.43	273	287.43	273	2929842	2929842	3367590	3367590	4393567	4172801	0.949752	4393567	4393567
CHIP_LBC36_023	FC03	Paired	Illumina	2	LBC1936	PASS	Average Unique DNA Start Sites per GSP2|394.75|>= 50.0|PASS	3146714	3146395	3146395	3029218	96.28	117177	3.72	3790735	3790381	3790381	3668076	96.77	122305	3.23	0.03	1.21:1	492540	100	492540	100	492540	1682.9	1682.9	2037.82	2037.82	394.75	394.75	0	394.748	268.15	256	268.15	256	3029218	3029218	3668076	3668076	5000000	4634865	0.926973	8982756	5000000
CHIP_LBC36_025	FC03	Paired	Illumina	2	LBC1936	PASS	Average Unique DNA Start Sites per GSP2|391.93|>= 50.0|PASS	3133338	3132989	3132989	3012500	96.15	120489	3.85	3736102	3735730	3735730	3610537	96.65	125193	3.35	0.03	1.20:1	484280	100	484280	100	484280	1673.61	1673.61	2005.85	2005.85	391.93	391.93	0	391.929	254.6	241	254.6	241	3012500	3012500	3610537	3610537	5000000	4480436	0.896087	8885849	5000000
CHIP_LBC36_026	FC03	Paired	Illumina	2	LBC1936	PASS	Average Unique DNA Start Sites per GSP2|358.94|>= 50.0|PASS	2653864	2653569	2653569	2544358	95.88	109211	4.12	3660602	3660266	3660266	3543395	96.81	116871	3.19	0.03	1.39:1	450651	100	450651	100	450651	1413.53	1413.53	1968.55	1968.55	358.94	358.94	0	358.938	255.29	241	255.29	241	2544358	2544358	3543395	3543395	4715441	4425207	0.93845	4715441	4715441
CHIP_LBC36_027	FC03	Paired	Illumina	2	LBC1936	PASS	Average Unique DNA Start Sites per GSP2|389.32|>= 50.0|PASS	3376679	3376323	3376323	3263847	96.67	112476	3.33	3916432	3916048	3916048	3799600	97.03	116448	2.97	0.03	1.16:1	478408	100	478408	100	478408	1813.25	1813.25	2110.89	2110.89	389.32	389.32	0	389.323	252.68	240	252.68	240	3263847	3263847	3799600	3799600	5000000	4678435	0.935687	9010905	5000000
CHIP_LBC36_028	FC03	Paired	Illumina	2	LBC1936	PASS	Average Unique DNA Start Sites per GSP2|404.59|>= 50.0|PASS	3342845	3342491	3342491	3233127	96.73	109364	3.27	3609164	3608803	3608803	3497395	96.91	111408	3.09	0.03	1.08:1	492963	100	492963	100	492963	1796.18	1796.18	1943	1943	404.59	404.59	0	404.588	242.05	229	242.05	229	3233127	3233127	3497395	3497395	5000000	4570355	0.914071	11184814	5000000
CHIP_LBC36_029	FC03	Paired	Illumina	2	LBC1936	PASS	Average Unique DNA Start Sites per GSP2|412.73|>= 50.0|PASS	3354240	3353951	3353951	3243727	96.71	110224	3.29	3856428	3856125	3856125	3742372	97.05	113753	2.95	0.02	1.15:1	502571	100	502571	100	502571	1802.07	1802.07	2079.1	2079.1	412.73	412.73	0	412.726	268.92	254	268.92	254	3243727	3243727	3742372	3742372	5000000	4665365	0.933073	9579252	5000000
CHIP_LBC36_032	FC04	Paired	Illumina	2	LBC1936	PASS	Average Unique DNA Start Sites per GSP2|374.36|>= 50.0|PASS	3060326	3060041	3060041	2952112	96.47	107929	3.53	3580486	3580179	3580179	3468339	96.88	111840	3.12	0.03	1.17:1	472199	100	472199	100	472199	1640.06	1640.06	1926.86	1926.86	374.36	374.36	0	374.361	289.65	281	289.65	281	2952112	2952112	3468339	3468339	5000000	4544199	0.90884	7225334	5000000
CHIP_LBC36_033	FC04	Paired	Illumina	2	LBC1936	PASS	Average Unique DNA Start Sites per GSP2|370.59|>= 50.0|PASS	2925882	2925610	2925610	2821237	96.43	104373	3.57	3678012	3677717	3677717	3567830	97.01	109887	2.99	0.03	1.26:1	468451	100	468451	100	468451	1567.35	1567.35	1982.13	1982.13	370.59	370.59	0	370.591	293.52	283	293.52	283	2821237	2821237	3567830	3567830	5000000	4764676	0.952935	6567763	5000000
CHIP_LBC36_034	FC04	Paired	Illumina	2	LBC1936	PASS	Average Unique DNA Start Sites per GSP2|388.14|>= 50.0|PASS	3325397	3325126	3325126	3216718	96.74	108408	3.26	3776820	3776537	3776537	3664453	97.03	112084	2.97	0.03	1.14:1	486312	100	486312	100	486312	1787.07	1787.07	2035.81	2035.81	388.14	388.14	0	388.138	286.4	277	286.4	277	3216718	3216718	3664453	3664453	5000000	4749400	0.94988	8144025	5000000
CHIP_LBC36_035	FC04	Paired	Illumina	2	LBC1936	PASS	Average Unique DNA Start Sites per GSP2|376.22|>= 50.0|PASS	3198134	3197890	3197890	3092225	96.7	105665	3.3	3498726	3498474	3498474	3390583	96.92	107891	3.08	0.03	1.10:1	465691	100	465691	100	465691	1717.9	1717.9	1883.66	1883.66	376.22	376.22	0	376.217	270.03	262	270.03	262	3092225	3092225	3390583	3390583	5000000	4697084	0.939417	7907060	5000000
CHIP_LBC36_036	FC04	Paired	Illumina	2	LBC1936	PASS	Average Unique DNA Start Sites per GSP2|383.22|>= 50.0|PASS	3306146	3305899	3305899	3202281	96.87	103618	3.13	3778402	3778146	3778146	3671179	97.17	106967	2.83	0.02	1.15:1	477217	100	477217	100	477217	1779.05	1779.05	2039.54	2039.54	383.22	383.22	0	383.22	283.34	274	283.34	274	3202281	3202281	3671179	3671179	5000000	4724927	0.944985	6789028	5000000
CHIP_LBC36_037	FC04	Paired	Illumina	2	LBC1936	PASS	Average Unique DNA Start Sites per GSP2|379.69|>= 50.0|PASS	3075979	3069763	3069763	2962712	96.51	107051	3.49	3653828	3646968	3646968	3536137	96.96	110831	3.04	0.2	1.19:1	470250	100	470250	100	470250	1645.95	1645.95	1964.52	1964.52	379.69	379.69	0	379.687	276.84	267	276.84	267	2962712	2962712	3536137	3536137	5000000	4645063	0.929013	7286380	5000000
CHIP_LBC36_038	FC04	Paired	Illumina	2	LBC1936	PASS	Average Unique DNA Start Sites per GSP2|382.09|>= 50.0|PASS	3059698	3059452	3059452	2953279	96.53	106173	3.47	3533142	3532878	3532878	3423712	96.91	109166	3.09	0.03	1.16:1	467506	100	467506	100	467506	1640.71	1640.71	1902.06	1902.06	382.09	382.09	0	382.086	267.27	255	267.27	255	2953279	2953279	3423712	3423712	5000000	4516742	0.903348	7497562	5000000
CHIP_LBC36_039	FC04	Paired	Illumina	2	LBC1936	PASS	Average Unique DNA Start Sites per GSP2|377.36|>= 50.0|PASS	3289580	3289359	3289359	3183687	96.79	105672	3.21	3633101	3632867	3632867	3524753	97.02	108114	2.98	0.03	1.11:1	457029	100	457029	100	457029	1768.71	1768.71	1958.2	1958.2	377.36	377.36	0	377.358	251.71	240	251.71	240	3183687	3183687	3524753	3524753	5000000	4734083	0.946817	8614649	5000000
CHIP_LBC36_040	FC04	Paired	Illumina	2	LBC1936	PASS	Average Unique DNA Start Sites per GSP2|395.79|>= 50.0|PASS	3343863	3343635	3343635	3228593	96.56	115042	3.44	3791020	3790781	3790781	3672461	96.88	118320	3.12	0.02	1.14:1	478471	100	478471	100	478471	1793.66	1793.66	2040.26	2040.26	395.79	395.79	0	395.789	259.59	247	259.59	247	3228593	3228593	3672461	3672461	5000000	4737150	0.94743	10221843	5000000
CHIP_LBC36_041	FC04	Paired	Illumina	2	LBC1936	PASS	Average Unique DNA Start Sites per GSP2|381.63|>= 50.0|PASS	3364477	3364242	3364242	3252386	96.68	111856	3.32	3699532	3699292	3699292	3585047	96.91	114245	3.09	0.03	1.10:1	462062	100	462062	100	462062	1806.88	1806.88	1991.69	1991.69	381.63	381.63	0	381.631	253.76	242	253.76	242	3252386	3252386	3585047	3585047	5000000	4740344	0.948069	9432995	5000000
CHIP_LBC36_042	FC04	Paired	Illumina	2	LBC1936	PASS	Average Unique DNA Start Sites per GSP2|391.19|>= 50.0|PASS	3306204	3305939	3305939	3198011	96.74	107928	3.26	3677318	3677046	3677046	3566675	97	110371	3	0.03	1.12:1	475803	100	475803	100	475803	1776.67	1776.67	1981.49	1981.49	391.19	391.19	0	391.194	267.44	257	267.44	257	3198011	3198011	3566675	3566675	5000000	4623723	0.924745	10176805	5000000
CHIP_LBC36_001	Batch2_201120	Paired	Illumina	2	LBC36	PASS	Average Unique DNA Start Sites per GSP2|385.33|>= 50.0|PASS	3225665	3225203	3225203	3104109	96.25	121094	3.75	3669706	3669217	3669217	3543494	96.57	125723	3.43	0.03	1.14:1	473815	100	473815	100	473815	1724.51	1724.51	1968.61	1968.61	385.33	385.33	0	385.334	246.04	237	246.04	237	3104109	3104109	3543494	3543494	5000000	4400761	0.880152	7784432	5000000
CHIP_LBC36_002	Batch2_201120	Paired	Illumina	2	LBC36	PASS	Average Unique DNA Start Sites per GSP2|374.14|>= 50.0|PASS	3084935	3084525	3084525	2963390	96.07	121135	3.93	3379024	3378599	3378599	3253766	96.31	124833	3.69	0.03	1.10:1	465971	100	465971	100	465971	1646.33	1646.33	1807.65	1807.65	374.14	374.14	0	374.138	240.97	234	240.97	234	2963390	2963390	3253766	3253766	5000000	4040191	0.808038	6550154	5000000
CHIP_LBC36_031	Batch2_201120	Paired	Illumina	2	LBC36	PASS	Average Unique DNA Start Sites per GSP2|394.59|>= 50.0|PASS	3511596	3511216	3511216	3392146	96.61	119070	3.39	3792762	3792361	3792361	3669947	96.77	122414	3.23	0.03	1.08:1	486879	100	486879	100	486879	1884.53	1884.53	2038.86	2038.86	394.59	394.59	0	394.588	238.33	234	238.33	234	3392146	3392146	3669947	3669947	5000000	4548249	0.90965	8085457	5000000
CHIP_LBC21_001	FC01	Paired	Illumina	3	LBC1921	PASS	Average Unique DNA Start Sites per GSP2|423.4|>= 50.0|PASS	3268085	3267370	3267370	3130810	95.82	136560	4.18	3790847	3790088	3790088	3647028	96.23	143060	3.77	0.03	1.16:1	540364	100	540364	100	540364	1739.34	1739.34	2026.13	2026.13	423.4	423.4	0	423.404	259.07	249	259.07	249	3130810	3130810	3647028	3647028	5000000	4326113	0.865223	5395646	5000000
CHIP_LBC21_003	FC01	Paired	Illumina	3	LBC1921	PASS	Average Unique DNA Start Sites per GSP2|406.68|>= 50.0|PASS	3364966	3364158	3364158	3223061	95.81	141097	4.19	3685153	3684322	3684322	3539183	96.06	145139	3.94	0.04	1.10:1	495494	100	495494	100	495494	1790.59	1790.59	1966.21	1966.21	406.68	406.68	0	406.679	245.33	236	245.33	236	3223061	3223061	3539183	3539183	5000000	4197366	0.839473	6939329	5000000
CHIP_LBC21_005	FC01	Paired	Illumina	3	LBC1921	PASS	Average Unique DNA Start Sites per GSP2|389.78|>= 50.0|PASS	3168208	3167731	3167731	3050676	96.3	117055	3.7	4029551	4029056	4029056	3905067	96.92	123989	3.08	0.02	1.28:1	469734	100	469734	100	469734	1694.82	1694.82	2169.48	2169.48	389.78	389.78	0	389.778	259.07	244	259.07	244	3050676	3050676	3905067	3905067	5000000	4607271	0.921454	5945524	5000000
CHIP_LBC21_007	FC01	Paired	Illumina	3	LBC1921	PASS	Average Unique DNA Start Sites per GSP2|424.05|>= 50.0|PASS	3695542	3694625	3694625	3564662	96.48	129963	3.52	4157223	4156276	4156276	4021390	96.75	134886	3.25	0.04	1.13:1	505561	100	505561	100	505561	1980.37	1980.37	2234.11	2234.11	424.05	424.05	0	424.047	252.41	236	252.41	236	3564662	3564662	4021390	4021390	5000000	4662197	0.932439	5306577	5000000
CHIP_LBC21_008	FC01	Paired	Illumina	3	LBC1921	PASS	Average Unique DNA Start Sites per GSP2|426.22|>= 50.0|PASS	3167956	3167267	3167267	3045255	96.15	122012	3.85	4010924	4010201	4010201	3880794	96.77	129407	3.23	0.03	1.27:1	513907	100	513907	100	513907	1691.81	1691.81	2156	2156	426.22	426.22	0	426.222	281.33	261	281.33	261	3045255	3045255	3880794	3880794	4937126	4460320	0.903424	4937126	4937126
CHIP_LBC21_010	FC01	Paired	Illumina	3	LBC1921	PASS	Average Unique DNA Start Sites per GSP2|417.59|>= 50.0|PASS	3389559	3389061	3389061	3263114	96.28	125947	3.72	4195173	4194656	4194656	4061986	96.84	132670	3.16	0.02	1.24:1	503085	100	503085	100	503085	1812.84	1812.84	2256.66	2256.66	417.59	417.59	0	417.588	273.22	255	273.22	255	3263114	3263114	4061986	4061986	5000000	4688489	0.937698	5700348	5000000
CHIP_LBC21_013	FC01	Paired	Illumina	3	LBC1921	PASS	Average Unique DNA Start Sites per GSP2|423.31|>= 50.0|PASS	3365329	3364560	3364560	3225355	95.86	139205	4.14	4054992	4054187	4054187	3907398	96.38	146789	3.62	0.04	1.21:1	507717	100	507717	100	507717	1791.86	1791.86	2170.78	2170.78	423.31	423.31	0	423.308	266.47	250	266.47	250	3225355	3225355	3907398	3907398	5000000	4536596	0.907319	5509902	5000000
CHIP_LBC21_015	FC01	Paired	Illumina	3	LBC1921	PASS	Average Unique DNA Start Sites per GSP2|384.76|>= 50.0|PASS	3275174	3274414	3274414	3142502	95.97	131912	4.03	3833146	3832350	3832350	3694391	96.4	137959	3.6	0.04	1.18:1	470339	100	470339	100	470339	1745.83	1745.83	2052.44	2052.44	384.76	384.76	0	384.758	238.22	231	238.22	231	3142502	3142502	3694391	3694391	5000000	4295328	0.859066	5326334	5000000
CHIP_LBC21_019	FC01	Paired	Illumina	3	LBC1921	PASS	Average Unique DNA Start Sites per GSP2|419.52|>= 50.0|PASS	3592375	3591749	3591749	3463247	96.42	128502	3.58	4179850	4179195	4179195	4044743	96.78	134452	3.22	0.03	1.17:1	506043	100	506043	100	506043	1924.03	1924.03	2247.08	2247.08	419.52	419.52	0	419.517	261.61	248	261.61	248	3463247	3463247	4044743	4044743	5000000	4654861	0.930972	5003514	5000000
CHIP_LBC21_020	FC01	Paired	Illumina	3	LBC1921	PASS	Average Unique DNA Start Sites per GSP2|424.39|>= 50.0|PASS	3323246	3322465	3322465	3190962	96.04	131503	3.96	3752464	3751653	3751653	3614709	96.35	136944	3.65	0.04	1.13:1	513063	100	513063	100	513063	1772.76	1772.76	2008.17	2008.17	424.39	424.39	0	424.389	264.36	252	264.36	252	3190962	3190962	3614709	3614709	4779560	4196310	0.87797	4779560	4779560
CHIP_LBC21_022	FC01	Paired	Illumina	3	LBC1921	PASS	Average Unique DNA Start Sites per GSP2|424.59|>= 50.0|PASS	3508028	3507327	3507327	3384408	96.5	122919	3.5	4223528	4222808	4222808	4093356	96.93	129452	3.07	0.03	1.21:1	511309	100	511309	100	511309	1880.23	1880.23	2274.09	2274.09	424.59	424.59	0	424.589	264.32	247	264.32	247	3384408	3384408	4093356	4093356	5000000	4693053	0.938611	5136138	5000000
CHIP_LBC21_024	FC01	Paired	Illumina	3	LBC1921	PASS	Average Unique DNA Start Sites per GSP2|432.84|>= 50.0|PASS	3250883	3250309	3250309	3137166	96.52	113143	3.48	4002401	4001795	4001795	3882426	97.02	119369	2.98	0.03	1.24:1	522965	100	522965	100	522965	1742.87	1742.87	2156.9	2156.9	432.84	432.84	0	432.84	280.15	261	280.15	261	3137166	3137166	3882426	3882426	4791800	4464158	0.931624	4791800	4791800
CHIP_LBC21_025	FC01	Paired	Illumina	3	LBC1921	PASS	Average Unique DNA Start Sites per GSP2|422.56|>= 50.0|PASS	3380391	3379839	3379839	3253530	96.26	126309	3.74	4255514	4254936	4254936	4121010	96.85	133926	3.15	0.03	1.27:1	511272	100	511272	100	511272	1807.52	1807.52	2289.45	2289.45	422.56	422.56	0	422.562	274.48	256	274.48	256	3253530	3253530	4121010	4121010	5000000	4721428	0.944286	5062596	5000000
CHIP_LBC21_029	FC01	Paired	Illumina	3	LBC1921	PASS	Average Unique DNA Start Sites per GSP2|422.36|>= 50.0|PASS	3744782	3743460	3743460	3626112	96.87	117348	3.13	4042437	4041094	4041094	3920011	97	121083	3	0.05	1.08:1	508655	100	508655	100	508655	2014.51	2014.51	2177.78	2177.78	422.36	422.36	0	422.363	246.71	237	246.71	237	3626112	3626112	3920011	3920011	5000000	4518398	0.90368	5341130	5000000
CHIP_LBC21_036	FC01	Paired	Illumina	3	LBC1921	PASS	Average Unique DNA Start Sites per GSP2|439.05|>= 50.0|PASS	3887402	3886033	3886033	3768786	96.98	117247	3.02	4200948	4199553	4199553	4078798	97.12	120755	2.88	0.05	1.08:1	530394	100	530394	100	530394	2093.77	2093.77	2266	2266	439.05	439.05	0	439.048	256.35	247	256.35	247	3768786	3768786	4078798	4078798	5000000	4701011	0.940202	6042521	5000000
CHIP_LBC21_037	FC01	Paired	Illumina	3	LBC1921	PASS	Average Unique DNA Start Sites per GSP2|467.48|>= 50.0|PASS	3474796	3473772	3473772	3366823	96.92	106949	3.08	3870631	3869561	3869561	3758653	97.13	110908	2.87	0.04	1.12:1	577570	100	577570	100	577570	1870.46	1870.46	2088.14	2088.14	467.48	467.48	0	467.484	313.62	309	313.62	309	3366823	3366823	3758653	3758653	4668956	4314936	0.924176	4668956	4668956
CHIP_LBC21_037	FC02	Paired	Illumina	3	LBC1921	PASS	Average Unique DNA Start Sites per GSP2|441.01|>= 50.0|PASS	3308094	3307379	3307379	3207246	96.97	100133	3.03	3673375	3672622	3672622	3569591	97.19	103031	2.81	0.03	1.11:1	548259	100	548259	100	548259	1781.8	1781.8	1983.11	1983.11	441.01	441.01	0	441.013	308.72	305	308.72	305	3207246	3207246	3569591	3569591	4705978	4361563	0.926813	4705978	4705978
CHIP_LBC21_046	FC02	Paired	Illumina	3	LBC1921	PASS	Average Unique DNA Start Sites per GSP2|367.4|>= 50.0|PASS	3049131	3048764	3048764	2921025	95.81	127739	4.19	3442411	3442019	3442019	3309836	96.16	132183	3.84	0.03	1.13:1	460034	100	460034	100	460034	1622.79	1622.79	1838.8	1838.8	367.4	367.4	0	367.398	233.19	227	233.19	227	2921025	2921025	3309836	3309836	5000000	4197047	0.839409	5049999	5000000
CHIP_LBC36_003	FC01	Paired	Illumina	3	LBC1936	PASS	Average Unique DNA Start Sites per GSP2|397.74|>= 50.0|PASS	3282531	3281858	3281858	3137995	95.62	143863	4.38	3830739	3830027	3830027	3679437	96.07	150590	3.93	0.03	1.17:1	496715	100	496715	100	496715	1743.33	1743.33	2044.13	2044.13	397.74	397.74	0	397.742	260.49	249	260.49	249	3137995	3137995	3679437	3679437	5000000	4287112	0.857422	6552572	5000000
CHIP_LBC36_005	FC01	Paired	Illumina	3	LBC1936	PASS	Average Unique DNA Start Sites per GSP2|442.37|>= 50.0|PASS	3426056	3425444	3425444	3294980	96.19	130464	3.81	4152761	4152110	4152110	4014326	96.68	137784	3.32	0.03	1.22:1	541863	100	541863	100	541863	1830.54	1830.54	2230.18	2230.18	442.37	442.37	0	442.37	275.92	259	275.92	259	3294980	3294980	4014326	4014326	5000000	4628624	0.925725	5112596	5000000
CHIP_LBC36_006	FC02	Paired	Illumina	3	LBC1936	PASS	Average Unique DNA Start Sites per GSP2|379.8|>= 50.0|PASS	3164102	3163793	3163793	3036352	95.97	127441	4.03	3752810	3752478	3752478	3620145	96.47	132333	3.53	0.02	1.19:1	470764	100	470764	100	470764	1686.86	1686.86	2011.19	2011.19	379.8	379.8	0	379.801	259.17	250	259.17	250	3036352	3036352	3620145	3620145	5000000	4444463	0.888893	9295654	5000000
CHIP_LBC36_007	FC02	Paired	Illumina	3	LBC1936	PASS	Average Unique DNA Start Sites per GSP2|402.74|>= 50.0|PASS	2993796	2993360	2993360	2879530	96.2	113830	3.8	3191256	3190801	3190801	3074311	96.35	116490	3.65	0.03	1.07:1	506796	100	506796	100	506796	1599.74	1599.74	1707.95	1707.95	402.74	402.74	0	402.739	247.68	243	247.68	243	2879530	2879530	3074311	3074311	4776919	3817758	0.799209	4776919	4776919
CHIP_LBC36_008	FC02	Paired	Illumina	3	LBC1936	PASS	Average Unique DNA Start Sites per GSP2|401.46|>= 50.0|PASS	2874522	2874256	2874256	2773545	96.5	100711	3.5	3713702	3713409	3713409	3607491	97.15	105918	2.85	0.02	1.30:1	500134	100	500134	100	500134	1540.86	1540.86	2004.16	2004.16	401.46	401.46	0	401.456	311.86	300	311.86	300	2773545	2773545	3607491	3607491	4895763	4440085	0.906924	4895763	4895763
CHIP_LBC36_009	FC02	Paired	Illumina	3	LBC1936	PASS	Average Unique DNA Start Sites per GSP2|408.4|>= 50.0|PASS	3290931	3290590	3290590	3168720	96.3	121870	3.7	3709221	3708866	3708866	3582630	96.6	126236	3.4	0.03	1.13:1	507785	100	507785	100	507785	1760.4	1760.4	1990.35	1990.35	408.4	408.4	0	408.402	277.91	270	277.91	270	3168720	3168720	3582630	3582630	5000000	4427441	0.885488	6388160	5000000
CHIP_LBC36_010	FC02	Paired	Illumina	3	LBC1936	PASS	Average Unique DNA Start Sites per GSP2|395.35|>= 50.0|PASS	3080909	3080660	3080660	2953566	95.87	127094	4.13	3651088	3650825	3650825	3518179	96.37	132646	3.63	0.02	1.19:1	483049	100	483049	100	483049	1640.87	1640.87	1954.54	1954.54	395.35	395.35	0	395.35	281.5	267	281.5	267	2953566	2953566	3518179	3518179	5000000	4338746	0.867749	7962200	5000000
CHIP_LBC36_011	FC02	Paired	Illumina	3	LBC1936	PASS	Average Unique DNA Start Sites per GSP2|403.44|>= 50.0|PASS	2960777	2960480	2960480	2852678	96.36	107802	3.64	3706232	3705893	3705893	3592491	96.94	113402	3.06	0.02	1.26:1	508530	100	508530	100	508530	1584.82	1584.82	1995.83	1995.83	403.44	403.44	0	403.442	301.21	295	301.21	295	2852678	2852678	3592491	3592491	5000000	4405850	0.88117	11670391	5000000
CHIP_LBC36_012	FC02	Paired	Illumina	3	LBC1936	PASS	Average Unique DNA Start Sites per GSP2|386.88|>= 50.0|PASS	2984171	2983848	2983848	2858481	95.8	125367	4.2	3545385	3545025	3545025	3413947	96.3	131078	3.7	0.02	1.19:1	497803	100	497803	100	497803	1588.05	1588.05	1896.64	1896.64	386.88	386.88	0	386.879	290.2	283	290.2	283	2858481	2858481	3413947	3413947	5000000	4148893	0.829779	8356298	5000000
CHIP_LBC36_013	FC02	Paired	Illumina	3	LBC1936	PASS	Average Unique DNA Start Sites per GSP2|392.72|>= 50.0|PASS	2967200	2966976	2966976	2857385	96.31	109591	3.69	3776323	3776072	3776072	3659618	96.92	116454	3.08	0.02	1.28:1	491396	100	491396	100	491396	1587.44	1587.44	2033.12	2033.12	392.72	392.72	0	392.718	300.63	286	300.63	286	2857385	2857385	3659618	3659618	5000000	4512733	0.902547	6493767	5000000
CHIP_LBC36_014	FC02	Paired	Illumina	3	LBC1936	PASS	Average Unique DNA Start Sites per GSP2|406.01|>= 50.0|PASS	3307975	3307702	3307702	3196901	96.65	110801	3.35	3901160	3900872	3900872	3785479	97.04	115393	2.96	0.02	1.18:1	504237	100	504237	100	504237	1776.06	1776.06	2103.04	2103.04	406.01	406.01	0	406.012	290.4	277	290.4	277	3196901	3196901	3785479	3785479	5000000	4633651	0.92673	8338555	5000000
CHIP_LBC36_017	FC03	Paired	Illumina	3	LBC1936	PASS	Average Unique DNA Start Sites per GSP2|412.44|>= 50.0|PASS	3113228	3112954	3112954	3007212	96.6	105742	3.4	3814146	3813855	3813855	3703288	97.1	110567	2.9	0.02	1.23:1	501227	100	501227	100	501227	1670.67	1670.67	2057.38	2057.38	412.44	412.44	0	412.445	286.95	269	286.95	269	3007212	3007212	3703288	3703288	5000000	4601614	0.920323	6497277	5000000
CHIP_LBC36_018	FC03	Paired	Illumina	3	LBC1936	PASS	Average Unique DNA Start Sites per GSP2|391.0|>= 50.0|PASS	3029130	3028746	3028746	2905518	95.93	123228	4.07	3495545	3495140	3495140	3366926	96.33	128214	3.67	0.03	1.16:1	483503	100	483503	100	483503	1614.18	1614.18	1870.51	1870.51	391	391	0	390.998	259.81	246	259.81	246	2905518	2905518	3366926	3366926	4678067	4213742	0.900744	4678067	4678067
CHIP_LBC36_020	FC03	Paired	Illumina	3	LBC1936	PASS	Average Unique DNA Start Sites per GSP2|383.27|>= 50.0|PASS	2969925	2969621	2969621	2856100	96.18	113521	3.82	3590071	3589727	3589727	3470840	96.69	118887	3.31	0.03	1.22:1	474105	100	474105	100	474105	1586.72	1586.72	1928.24	1928.24	383.27	383.27	0	383.273	261.29	246	261.29	246	2856100	2856100	3470840	3470840	4828486	4369461	0.904934	4828486	4828486
CHIP_LBC36_021	FC03	Paired	Illumina	3	LBC1936	PASS	Average Unique DNA Start Sites per GSP2|355.4|>= 50.0|PASS	2050610	2050401	2050401	1973831	96.27	76570	3.73	2309251	2309036	2309036	2229919	96.57	79117	3.43	0.03	1.13:1	443006	100	443006	100	443006	1096.57	1096.57	1238.84	1238.84	355.4	355.4	0	355.402	277.4	259	277.4	259	1973831	1973831	2229919	2229919	3061708	2799075	0.91422	3061708	3061708
CHIP_LBC36_022	FC03	Paired	Illumina	3	LBC1936	PASS	Average Unique DNA Start Sites per GSP2|405.66|>= 50.0|PASS	3176551	3176242	3176242	3057133	96.25	119109	3.75	3771398	3771072	3771072	3646393	96.69	124679	3.31	0.03	1.19:1	497953	100	497953	100	497953	1698.41	1698.41	2025.77	2025.77	405.66	405.66	0	405.66	273.41	258	273.41	258	3057133	3057133	3646393	3646393	4873014	4598647	0.943697	4873014	4873014
CHIP_LBC36_023	FC03	Paired	Illumina	3	LBC1936	PASS	Average Unique DNA Start Sites per GSP2|392.09|>= 50.0|PASS	3216074	3215678	3215678	3084019	95.91	131659	4.09	3600312	3599901	3599901	3464866	96.25	135035	3.75	0.03	1.12:1	487238	100	487238	100	487238	1713.34	1713.34	1924.93	1924.93	392.09	392.09	0	392.093	247.73	238	247.73	238	3084019	3084019	3464866	3464866	5000000	4322661	0.864532	9722018	5000000
CHIP_LBC36_024	FC03	Paired	Illumina	3	LBC1936	PASS	Average Unique DNA Start Sites per GSP2|401.45|>= 50.0|PASS	3320513	3320193	3320193	3213558	96.79	106635	3.21	3866277	3865934	3865934	3755640	97.15	110294	2.85	0.03	1.17:1	492801	100	492801	100	492801	1785.31	1785.31	2086.47	2086.47	401.45	401.45	0	401.454	258.78	246	258.78	246	3213558	3213558	3755640	3755640	5000000	4633798	0.92676	6973339	5000000
CHIP_LBC36_026	FC03	Paired	Illumina	3	LBC1936	PASS	Average Unique DNA Start Sites per GSP2|396.17|>= 50.0|PASS	3324098	3323693	3323693	3209380	96.56	114313	3.44	3872343	3871913	3871913	3753567	96.94	118346	3.06	0.03	1.17:1	486742	100	486742	100	486742	1782.99	1782.99	2085.32	2085.32	396.17	396.17	0	396.171	260.14	247	260.14	247	3209380	3209380	3753567	3753567	5000000	4620386	0.924077	10330187	5000000
CHIP_LBC36_027	FC03	Paired	Illumina	3	LBC1936	PASS	Average Unique DNA Start Sites per GSP2|377.69|>= 50.0|PASS	3069607	3069293	3069293	2958322	96.38	110971	3.62	3693050	3692714	3692714	3577005	96.87	115709	3.13	0.02	1.21:1	464008	100	464008	100	464008	1643.51	1643.51	1987.22	1987.22	377.69	377.69	0	377.69	252.81	237	252.81	237	2958322	2958322	3577005	3577005	5000000	4456482	0.891296	9599741	5000000
CHIP_LBC36_028	FC03	Paired	Illumina	3	LBC1936	PASS	Average Unique DNA Start Sites per GSP2|411.97|>= 50.0|PASS	3191071	3190639	3190639	3079113	96.5	111526	3.5	3429779	3429330	3429330	3315604	96.68	113726	3.32	0.03	1.08:1	504096	100	504096	100	504096	1710.62	1710.62	1842	1842	411.97	411.97	0	411.966	266.82	259	266.82	259	3079113	3079113	3315604	3315604	5000000	4143010	0.828602	8135186	5000000
CHIP_LBC36_029	FC03	Paired	Illumina	3	LBC1936	PASS	Average Unique DNA Start Sites per GSP2|414.15|>= 50.0|PASS	3244044	3243694	3243694	3131747	96.55	111947	3.45	3717295	3716923	3716923	3601255	96.89	115668	3.11	0.03	1.15:1	505721	100	505721	100	505721	1739.86	1739.86	2000.7	2000.7	414.15	414.15	0	414.147	274.54	260	274.54	260	3131747	3131747	3601255	3601255	5000000	4445570	0.889114	8252076	5000000
CHIP_LBC36_030	FC04	Paired	Illumina	3	LBC1936	PASS	Average Unique DNA Start Sites per GSP2|369.32|>= 50.0|PASS	2877979	2877694	2877694	2774870	96.43	102824	3.57	3296378	3296080	3296080	3190329	96.79	105751	3.21	0.03	1.15:1	466547	100	466547	100	466547	1541.59	1541.59	1772.4	1772.4	369.32	369.32	0	369.317	286.03	279	286.03	279	2774870	2774870	3190329	3190329	5000000	4229011	0.845802	6193684	5000000
CHIP_LBC36_032	FC04	Paired	Illumina	3	LBC1936	PASS	Average Unique DNA Start Sites per GSP2|354.38|>= 50.0|PASS	2816567	2816316	2816316	2708575	96.17	107741	3.83	3424262	3424001	3424001	3311665	96.72	112336	3.28	0.02	1.22:1	452810	100	452810	100	452810	1504.76	1504.76	1839.81	1839.81	354.38	354.38	0	354.381	286.7	279	286.7	279	2708575	2708575	3311665	3311665	5000000	4384295	0.876859	7137159	5000000
CHIP_LBC36_033	FC04	Paired	Illumina	3	LBC1936	PASS	Average Unique DNA Start Sites per GSP2|382.1|>= 50.0|PASS	3059382	3059120	3059120	2954620	96.58	104500	3.42	3698260	3697975	3697975	3588881	97.05	109094	2.95	0.03	1.21:1	477112	100	477112	100	477112	1641.46	1641.46	1993.82	1993.82	382.1	382.1	0	382.1	286.59	275	286.59	275	2954620	2954620	3588881	3588881	5000000	4767447	0.953489	6790764	5000000
CHIP_LBC36_034	FC04	Paired	Illumina	3	LBC1936	PASS	Average Unique DNA Start Sites per GSP2|374.63|>= 50.0|PASS	3082057	3081815	3081815	2976273	96.58	105542	3.42	3503542	3503287	3503287	3394471	96.89	108816	3.11	0.03	1.14:1	477062	100	477062	100	477062	1653.48	1653.48	1885.82	1885.82	374.63	374.63	0	374.633	278.97	272	278.97	272	2976273	2976273	3394471	3394471	5000000	4485757	0.897151	7431092	5000000
CHIP_LBC36_035	FC04	Paired	Illumina	3	LBC1936	PASS	Average Unique DNA Start Sites per GSP2|374.85|>= 50.0|PASS	2523455	2523234	2523234	2431341	96.36	91893	3.64	3182837	3182582	3182582	3085752	96.96	96830	3.04	0.02	1.27:1	489579	100	489579	100	489579	1350.74	1350.74	1714.31	1714.31	374.85	374.85	0	374.853	347.86	342	347.86	342	2431341	2431341	3085752	3085752	5000000	4088523	0.817705	8245363	5000000
CHIP_LBC36_036	FC04	Paired	Illumina	3	LBC1936	PASS	Average Unique DNA Start Sites per GSP2|361.05|>= 50.0|PASS	2769426	2769193	2769193	2674343	96.57	94850	3.43	3496042	3495788	3495788	3396312	97.15	99476	2.85	0.02	1.27:1	460269	100	460269	100	460269	1485.75	1485.75	1886.84	1886.84	361.05	361.05	0	361.051	295.95	284	295.95	284	2674343	2674343	3396312	3396312	5000000	4495054	0.899011	6443698	5000000
CHIP_LBC36_037	FC04	Paired	Illumina	3	LBC1936	PASS	Average Unique DNA Start Sites per GSP2|376.42|>= 50.0|PASS	3022474	3022178	3022178	2919479	96.6	102699	3.4	3442502	3442191	3442191	3336921	96.94	105270	3.06	0.03	1.14:1	465469	100	465469	100	465469	1621.93	1621.93	1853.85	1853.85	376.42	376.42	0	376.415	267.61	258	267.61	258	2919479	2919479	3336921	3336921	5000000	4420024	0.884005	8756489	5000000
CHIP_LBC36_038	FC04	Paired	Illumina	3	LBC1936	PASS	Average Unique DNA Start Sites per GSP2|378.24|>= 50.0|PASS	3197297	3197090	3197090	3096399	96.85	100691	3.15	3661075	3660861	3660861	3557344	97.17	103517	2.83	0.03	1.15:1	462307	100	462307	100	462307	1720.22	1720.22	1976.3	1976.3	378.24	378.24	0	378.239	266.43	256	266.43	256	3096399	3096399	3557344	3557344	5000000	4725641	0.945128	7477634	5000000
CHIP_LBC36_039	FC04	Paired	Illumina	3	LBC1936	PASS	Average Unique DNA Start Sites per GSP2|391.22|>= 50.0|PASS	3329494	3329254	3329254	3224319	96.85	104935	3.15	3725986	3725740	3725740	3618281	97.12	107459	2.88	0.03	1.12:1	473331	100	473331	100	473331	1791.29	1791.29	2010.16	2010.16	391.22	391.22	0	391.22	262.27	250	262.27	250	3224319	3224319	3618281	3618281	5000000	4727355	0.945471	10741804	5000000
CHIP_LBC36_040	FC04	Paired	Illumina	3	LBC1936	PASS	Average Unique DNA Start Sites per GSP2|380.91|>= 50.0|PASS	3096903	3096666	3096666	2989022	96.52	107644	3.48	3648420	3648169	3648169	3536680	96.94	111489	3.06	0.02	1.18:1	470580	100	470580	100	470580	1660.57	1660.57	1964.82	1964.82	380.91	380.91	0	380.912	274.82	264	274.82	264	2989022	2989022	3536680	3536680	5000000	4611423	0.922285	6804439	5000000
CHIP_LBC36_041	FC04	Paired	Illumina	3	LBC1936	PASS	Average Unique DNA Start Sites per GSP2|381.06|>= 50.0|PASS	3096052	3095823	3095823	2992536	96.66	103287	3.34	3634063	3633816	3633816	3526986	97.06	106830	2.94	0.02	1.18:1	464486	100	464486	100	464486	1662.52	1662.52	1959.44	1959.44	381.06	381.06	0	381.058	268.37	257	268.37	257	2992536	2992536	3526986	3526986	5000000	4601525	0.920305	6071378	5000000
CHIP_LBC36_042	FC04	Paired	Illumina	3	LBC1936	PASS	Average Unique DNA Start Sites per GSP2|387.63|>= 50.0|PASS	3281784	3281544	3281544	3180200	96.91	101344	3.09	3646470	3646226	3646226	3542596	97.16	103630	2.84	0.02	1.11:1	468888	100	468888	100	468888	1766.78	1766.78	1968.11	1968.11	387.63	387.63	0	387.626	271.06	263	271.06	263	3180200	3180200	3542596	3542596	5000000	4704086	0.940817	8278287	5000000
CHIP_LBC21_002	Batch2_021020	Paired	Illumina	3	LBC21	PASS	Average Unique DNA Start Sites per GSP2|358.74|>= 50.0|PASS	3201780	3201518	3201518	3092678	96.6	108840	3.4	3443058	3442791	3442791	3331637	96.77	111154	3.23	0.03	1.08:1	434744	100	434744	100	434744	1718.15	1718.15	1850.91	1850.91	358.74	358.74	0	358.743	224.84	218	224.84	218	3092678	3092678	3331637	3331637	5000000	4485581	0.897116	9781426	5000000
CHIP_LBC21_004	Batch2_021020	Paired	Illumina	3	LBC21	PASS	Average Unique DNA Start Sites per GSP2|355.34|>= 50.0|PASS	3205146	3204900	3204900	3083563	96.21	121337	3.79	3463951	3463698	3463698	3339669	96.42	124029	3.58	0.03	1.08:1	435780	100	435780	100	435780	1713.09	1713.09	1855.37	1855.37	355.34	355.34	0	355.342	233.56	230	233.56	230	3083563	3083563	3339669	3339669	5000000	4514886	0.902977	9867975	5000000
CHIP_LBC21_006	Batch2_021020	Paired	Illumina	3	LBC21	PASS	Average Unique DNA Start Sites per GSP2|358.87|>= 50.0|PASS	3192555	3192298	3192298	3082645	96.57	109653	3.43	3541289	3541012	3541012	3428259	96.82	112753	3.18	0.02	1.11:1	437911	100	437911	100	437911	1712.58	1712.58	1904.59	1904.59	358.87	358.87	0	358.874	239.2	232	239.2	232	3082645	3082645	3428259	3428259	5000000	4603261	0.920652	8387986	5000000
CHIP_LBC21_009	Batch2_021020	Paired	Illumina	3	LBC21	PASS	Average Unique DNA Start Sites per GSP2|358.85|>= 50.0|PASS	3147440	3147186	3147186	3033228	96.38	113958	3.62	3413065	3412802	3412802	3296243	96.58	116559	3.42	0.03	1.09:1	434366	100	434366	100	434366	1685.13	1685.13	1831.25	1831.25	358.85	358.85	0	358.848	230.57	223	230.57	223	3033228	3033228	3296243	3296243	5000000	4554724	0.910945	8503893	5000000
CHIP_LBC21_011	Batch2_021020	Paired	Illumina	3	LBC21	PASS	Average Unique DNA Start Sites per GSP2|370.43|>= 50.0|PASS	3296690	3296298	3296298	3142605	95.34	153693	4.66	3526574	3526169	3526169	3369494	95.56	156675	4.44	0.03	1.07:1	449837	100	449837	100	449837	1745.89	1745.89	1871.94	1871.94	370.43	370.43	0	370.428	219.46	212	219.46	212	3142605	3142605	3369494	3369494	5000000	4590070	0.918014	8659783	5000000
CHIP_LBC21_012	Batch2_021020	Paired	Illumina	3	LBC21	PASS	Average Unique DNA Start Sites per GSP2|350.74|>= 50.0|PASS	2806040	2805664	2805664	2697723	96.15	107941	3.85	2981799	2981411	2981411	2871392	96.31	110019	3.69	0.03	1.06:1	436567	100	436567	100	436567	1498.73	1498.73	1595.22	1595.22	350.74	350.74	0	350.739	219.48	216	219.48	216	2697723	2697723	2871392	2871392	5000000	4063044	0.812609	7739548	5000000
CHIP_LBC21_014	Batch2_021020	Paired	Illumina	3	LBC21	PASS	Average Unique DNA Start Sites per GSP2|370.71|>= 50.0|PASS	3149947	3149744	3149744	3041424	96.56	108320	3.44	3560189	3559975	3559975	3448454	96.87	111521	3.13	0.02	1.13:1	445844	100	445844	100	445844	1689.68	1689.68	1915.81	1915.81	370.71	370.71	0	370.707	239.33	231	239.33	231	3041424	3041424	3448454	3448454	5000000	4705062	0.941012	8598309	5000000
CHIP_LBC21_016	Batch2_021020	Paired	Illumina	3	LBC21	PASS	Average Unique DNA Start Sites per GSP2|330.4|>= 50.0|PASS	2449489	2449151	2449151	2332056	95.22	117095	4.78	2521875	2521533	2521533	2403075	95.3	118458	4.7	0.04	1.03:1	409742	100	409742	100	409742	1295.59	1295.59	1335.04	1335.04	330.4	330.4	0	330.403	190.73	181	190.73	181	2332056	2332056	2403075	2403075	5000000	3405772	0.681154	7564371	5000000
CHIP_LBC21_017	Batch2_021020	Paired	Illumina	3	LBC21	PASS	Average Unique DNA Start Sites per GSP2|328.53|>= 50.0|PASS	1939109	1938723	1938723	1840431	94.93	98292	5.07	2017352	2016956	2016956	1917501	95.07	99455	4.93	0.04	1.04:1	429205	100	429205	100	429205	1022.46	1022.46	1065.28	1065.28	328.53	328.53	0	328.526	210.75	210	210.75	210	1840431	1840431	1917501	1917501	5000000	2666424	0.533285	9448502	5000000
CHIP_LBC21_018	Batch2_021020	Paired	Illumina	3	LBC21	PASS	Average Unique DNA Start Sites per GSP2|322.33|>= 50.0|PASS	2152912	2152554	2152554	2057267	95.57	95287	4.43	2238370	2238004	2238004	2141580	95.69	96424	4.31	0.04	1.04:1	406751	100	406751	100	406751	1142.93	1142.93	1189.77	1189.77	322.33	322.33	0	322.331	216.12	215	216.12	215	2057267	2057267	2141580	2141580	5000000	3001755	0.600351	8740860	5000000
CHIP_LBC21_021	Batch2_131120	Paired	Illumina	3	LBC21	PASS	Average Unique DNA Start Sites per GSP2|343.92|>= 50.0|PASS	2373607	2373286	2373286	2270029	95.65	103257	4.35	2483853	2483524	2483524	2378541	95.77	104983	4.23	0.03	1.05:1	433643	100	433643	100	433643	1261.13	1261.13	1321.41	1321.41	343.92	343.92	0	343.919	228.47	226	228.47	226	2270029	2270029	2378541	2378541	5000000	3268400	0.65368	8841269	5000000
CHIP_LBC21_023	Batch2_131120	Paired	Illumina	3	LBC21	PASS	Average Unique DNA Start Sites per GSP2|363.29|>= 50.0|PASS	2885943	2885544	2885544	2759751	95.64	125793	4.36	3018509	3018100	3018100	2890089	95.76	128011	4.24	0.04	1.05:1	453248	100	453248	100	453248	1533.19	1533.19	1605.61	1605.61	363.29	363.29	0	363.286	220.08	218	220.08	218	2759751	2759751	2890089	2890089	5000000	3926337	0.785267	8598112	5000000
CHIP_LBC21_026	Batch2_131120	Paired	Illumina	3	LBC21	PASS	Average Unique DNA Start Sites per GSP2|390.0|>= 50.0|PASS	3305851	3305511	3305511	3190627	96.52	114884	3.48	3605988	3605634	3605634	3487895	96.73	117739	3.27	0.03	1.09:1	479628	100	479628	100	479628	1772.57	1772.57	1937.72	1937.72	390	390	0	390.004	251.17	245	251.17	245	3190627	3190627	3487895	3487895	5000000	4593251	0.91865	11350386	5000000
CHIP_LBC21_027	Batch2_131120	Paired	Illumina	3	LBC21	PASS	Average Unique DNA Start Sites per GSP2|376.12|>= 50.0|PASS	3277446	3277114	3277114	3177800	96.97	99314	3.03	3704149	3703797	3703797	3600640	97.21	103157	2.79	0.03	1.13:1	465330	100	465330	100	465330	1765.44	1765.44	2000.36	2000.36	376.12	376.12	0	376.116	250.04	241	250.04	241	3177800	3177800	3600640	3600640	5000000	4730828	0.946166	8730344	5000000
CHIP_LBC21_028	Batch2_131120	Paired	Illumina	3	LBC21	PASS	Average Unique DNA Start Sites per GSP2|371.91|>= 50.0|PASS	3076083	3075791	3075791	2965482	96.41	110309	3.59	3447193	3446891	3446891	3332862	96.69	114029	3.31	0.03	1.12:1	460356	100	460356	100	460356	1647.49	1647.49	1851.59	1851.59	371.91	371.91	0	371.913	245.68	239	245.68	239	2965482	2965482	3332862	3332862	5000000	4387708	0.877542	8693479	5000000
CHIP_LBC21_030	Batch2_131120	Paired	Illumina	3	LBC21	PASS	Average Unique DNA Start Sites per GSP2|369.45|>= 50.0|PASS	3265635	3265398	3265398	3158057	96.71	107341	3.29	3622728	3622480	3622480	3511924	96.95	110556	3.05	0.02	1.11:1	449346	100	449346	100	449346	1754.48	1754.48	1951.07	1951.07	369.45	369.45	0	369.449	246.45	238	246.45	238	3158057	3158057	3511924	3511924	5000000	4634878	0.926976	8703974	5000000
CHIP_LBC21_031	Batch2_131120	Paired	Illumina	3	LBC21	PASS	Average Unique DNA Start Sites per GSP2|381.14|>= 50.0|PASS	3275895	3275657	3275657	3168594	96.73	107063	3.27	3805023	3804769	3804769	3693563	97.08	111206	2.92	0.02	1.17:1	462437	100	462437	100	462437	1760.33	1760.33	2051.98	2051.98	381.14	381.14	0	381.138	257.21	245	257.21	245	3168594	3168594	3693563	3693563	5000000	4798319	0.959664	8141740	5000000
CHIP_LBC21_032	Batch2_131120	Paired	Illumina	3	LBC21	PASS	Average Unique DNA Start Sites per GSP2|376.96|>= 50.0|PASS	3352477	3352238	3352238	3239598	96.64	112640	3.36	3713230	3712983	3712983	3597108	96.88	115875	3.12	0.03	1.11:1	457219	100	457219	100	457219	1799.78	1799.78	1998.39	1998.39	376.96	376.96	0	376.962	245.48	237	245.48	237	3239598	3239598	3597108	3597108	5000000	4697977	0.939595	9271608	5000000
CHIP_LBC21_033	Batch2_131120	Paired	Illumina	3	LBC21	PASS	Average Unique DNA Start Sites per GSP2|370.55|>= 50.0|PASS	2848491	2848123	2848123	2740396	96.22	107727	3.78	3044357	3043976	3043976	2933852	96.38	110124	3.62	0.03	1.07:1	461647	100	461647	100	461647	1522.44	1522.44	1629.92	1629.92	370.55	370.55	0	370.546	239.39	235	239.39	235	2740396	2740396	2933852	2933852	5000000	3876495	0.775299	8713269	5000000
CHIP_LBC21_034	Batch2_201120	Paired	Illumina	3	LBC21	PASS	Average Unique DNA Start Sites per GSP2|386.79|>= 50.0|PASS	2965776	2965388	2965388	2846483	95.99	118905	4.01	3512498	3512074	3512074	3387508	96.45	124566	3.55	0.03	1.19:1	486515	100	486515	100	486515	1581.38	1581.38	1881.95	1881.95	386.79	386.79	0	386.786	258.75	251	258.75	251	2846483	2846483	3387508	3387508	5000000	4191978	0.838396	6754802	5000000
CHIP_LBC21_035	Batch2_201120	Paired	Illumina	3	LBC21	PASS	Average Unique DNA Start Sites per GSP2|386.1|>= 50.0|PASS	3318782	3318393	3318393	3193239	96.23	125154	3.77	3693533	3693123	3693123	3563619	96.49	129504	3.51	0.03	1.12:1	478883	100	478883	100	478883	1774.02	1774.02	1979.79	1979.79	386.1	386.1	0	386.103	241.35	237	241.35	237	3193239	3193239	3563619	3563619	5000000	4444753	0.888951	6262957	5000000
CHIP_LBC21_038	Batch2_201120	Paired	Illumina	3	LBC21	PASS	Average Unique DNA Start Sites per GSP2|385.87|>= 50.0|PASS	2721437	2720946	2720946	2610849	95.95	110097	4.05	2908304	2907789	2907789	2794575	96.11	113214	3.89	0.04	1.07:1	498260	100	498260	100	498260	1450.47	1450.47	1552.54	1552.54	385.87	385.87	0	385.869	225.69	226	225.69	226	2610849	2610849	2794575	2794575	5000000	3489299	0.69786	5703794	5000000
CHIP_LBC21_039	Batch2_201120	Paired	Illumina	3	LBC21	PASS	Average Unique DNA Start Sites per GSP2|370.73|>= 50.0|PASS	3166810	3166485	3166485	3043584	96.12	122901	3.88	3712306	3711965	3711965	3583023	96.53	128942	3.47	0.03	1.18:1	455736	100	455736	100	455736	1690.88	1690.88	1990.57	1990.57	370.73	370.73	0	370.726	243.6	235	243.6	235	3043584	3043584	3583023	3583023	5000000	4465796	0.893159	5340461	5000000
CHIP_LBC21_040	Batch2_201120	Paired	Illumina	3	LBC21	PASS	Average Unique DNA Start Sites per GSP2|390.68|>= 50.0|PASS	3434942	3434599	3434599	3322359	96.73	112240	3.27	3804387	3804028	3804028	3687558	96.94	116470	3.06	0.03	1.11:1	476923	100	476923	100	476923	1845.76	1845.76	2048.64	2048.64	390.68	390.68	0	390.676	241.58	234	241.58	234	3322359	3322359	3687558	3687558	5000000	4553662	0.910732	5557439	5000000
CHIP_LBC21_045	Batch2_201120	Paired	Illumina	3	LBC21	PASS	Average Unique DNA Start Sites per GSP2|372.95|>= 50.0|PASS	3131433	3131052	3131052	3003520	95.93	127532	4.07	3498513	3498113	3498113	3365924	96.22	132189	3.78	0.03	1.12:1	461648	100	461648	100	461648	1668.62	1668.62	1869.96	1869.96	372.95	372.95	0	372.947	242.24	236	242.24	236	3003520	3003520	3365924	3365924	5000000	4204328	0.840866	5025152	5000000
CHIP_LBC36_001	Batch2_201120	Paired	Illumina	3	LBC36	PASS	Average Unique DNA Start Sites per GSP2|369.19|>= 50.0|PASS	2966953	2966570	2966570	2846333	95.95	120237	4.05	3381676	3381275	3381275	3256439	96.31	124836	3.69	0.03	1.14:1	459557	100	459557	100	459557	1581.3	1581.3	1809.13	1809.13	369.19	369.19	0	369.194	245.98	239	245.98	239	2846333	2846333	3256439	3256439	5000000	4065393	0.813079	7360123	5000000
CHIP_LBC36_002	Batch2_201120	Paired	Illumina	3	LBC36	PASS	Average Unique DNA Start Sites per GSP2|386.88|>= 50.0|PASS	2947455	2947185	2947185	2840249	96.37	106936	3.63	3909058	3908759	3908759	3795021	97.09	113738	2.91	0.03	1.34:1	472473	100	472473	100	472473	1577.92	1577.92	2108.34	2108.34	386.88	386.88	0	386.882	275.65	259	275.65	259	2840249	2840249	3795021	3795021	5000000	4700698	0.94014	7470926	5000000
CHIP_LBC21_001	FC01	Paired	Illumina	4	LBC1921	PASS	Average Unique DNA Start Sites per GSP2|395.97|>= 50.0|PASS	3104469	3103928	3103928	2974747	95.84	129181	4.16	3870833	3870264	3870264	3733231	96.46	137033	3.54	0.03	1.25:1	491784	100	491784	100	491784	1652.64	1652.64	2074.02	2074.02	395.97	395.97	0	395.967	266.02	251	266.02	251	2974747	2974747	3733231	3733231	5000000	4344934	0.868987	5358138	5000000
CHIP_LBC21_010	FC01	Paired	Illumina	4	LBC1921	PASS	Average Unique DNA Start Sites per GSP2|405.25|>= 50.0|PASS	3370995	3370302	3370302	3243506	96.24	126796	3.76	3930491	3929770	3929770	3797403	96.63	132367	3.37	0.03	1.17:1	500095	100	500095	100	500095	1801.95	1801.95	2109.67	2109.67	405.25	405.25	0	405.253	250.19	237	250.19	237	3243506	3243506	3797403	3797403	5000000	4366259	0.873252	5366723	5000000
CHIP_LBC21_015	FC01	Paired	Illumina	4	LBC1921	PASS	Average Unique DNA Start Sites per GSP2|390.5|>= 50.0|PASS	3274992	3274247	3274247	3143532	96.01	130715	3.99	3833846	3833059	3833059	3696470	96.44	136589	3.56	0.04	1.18:1	475982	100	475982	100	475982	1746.41	1746.41	2053.59	2053.59	390.5	390.5	0	390.503	245.48	236	245.48	236	3143532	3143532	3696470	3696470	5000000	4304481	0.860896	5521818	5000000
CHIP_LBC21_019	FC01	Paired	Illumina	4	LBC1921	PASS	Average Unique DNA Start Sites per GSP2|412.16|>= 50.0|PASS	3354420	3353770	3353770	3234139	96.43	119631	3.57	3820453	3819790	3819790	3694943	96.73	124847	3.27	0.03	1.14:1	494748	100	494748	100	494748	1796.74	1796.74	2052.75	2052.75	412.16	412.16	0	412.16	261.89	247	261.89	247	3234139	3234139	3694943	3694943	4547781	4226987	0.929461	4547781	4547781
CHIP_LBC21_024	FC01	Paired	Illumina	4	LBC1921	PASS	Average Unique DNA Start Sites per GSP2|419.11|>= 50.0|PASS	3356598	3355979	3355979	3246490	96.74	109489	3.26	3815121	3814479	3814479	3700348	97.01	114131	2.99	0.03	1.14:1	508402	100	508402	100	508402	1803.61	1803.61	2055.75	2055.75	419.11	419.11	0	419.112	263.6	250	263.6	250	3246490	3246490	3700348	3700348	4576419	4256459	0.930085	4576419	4576419
CHIP_LBC21_036	FC01	Paired	Illumina	4	LBC1921	PASS	Average Unique DNA Start Sites per GSP2|439.02|>= 50.0|PASS	3770531	3769242	3769242	3653549	96.93	115693	3.07	4119890	4118565	4118565	3998889	97.09	119676	2.91	0.05	1.09:1	532515	100	532515	100	532515	2029.75	2029.75	2221.61	2221.61	439.02	439.02	0	439.017	261.15	251	261.15	251	3653549	3653549	3998889	3998889	5000000	4576169	0.915234	5467045	5000000
CHIP_LBC21_037	FC02	Paired	Illumina	4	LBC1921	PASS	Average Unique DNA Start Sites per GSP2|422.17|>= 50.0|PASS	3632490	3631663	3631663	3518053	96.87	113610	3.13	3926698	3925837	3925837	3809599	97.04	116238	2.96	0.04	1.08:1	514716	100	514716	100	514716	1954.47	1954.47	2116.44	2116.44	422.17	422.17	0	422.173	263.08	255	263.08	255	3518053	3518053	3809599	3809599	5000000	4635509	0.927102	6845767	5000000
CHIP_LBC21_046	FC02	Paired	Illumina	4	LBC1921	PASS	Average Unique DNA Start Sites per GSP2|367.01|>= 50.0|PASS	2874924	2874602	2874602	2751619	95.72	122983	4.28	3606993	3606638	3606638	3476673	96.4	129965	3.6	0.02	1.26:1	457924	100	457924	100	457924	1528.68	1528.68	1931.48	1931.48	367.01	367.01	0	367.012	250.32	239	250.32	239	2751619	2751619	3476673	3476673	5000000	4279525	0.855905	6107261	5000000
CHIP_LBC36_003	FC01	Paired	Illumina	4	LBC1936	PASS	Average Unique DNA Start Sites per GSP2|437.76|>= 50.0|PASS	3357320	3356795	3356795	3228049	96.16	128746	3.84	4161205	4160655	4160655	4024282	96.72	136373	3.28	0.03	1.25:1	532167	100	532167	100	532167	1793.36	1793.36	2235.71	2235.71	437.76	437.76	0	437.756	282.62	262	282.62	262	3228049	3228049	4024282	4024282	5000000	4704693	0.940939	5506087	5000000
CHIP_LBC36_005	FC01	Paired	Illumina	4	LBC1936	PASS	Average Unique DNA Start Sites per GSP2|454.82|>= 50.0|PASS	3676709	3675838	3675838	3538087	96.25	137751	3.75	4148329	4147425	4147425	4003941	96.54	143484	3.46	0.04	1.13:1	564122	100	564122	100	564122	1965.6	1965.6	2224.41	2224.41	454.82	454.82	0	454.825	260.95	247	260.95	247	3538087	3538087	4003941	4003941	5000000	4605192	0.921038	5188770	5000000
CHIP_LBC36_006	FC02	Paired	Illumina	4	LBC1936	PASS	Average Unique DNA Start Sites per GSP2|342.91|>= 50.0|PASS	2298704	2298468	2298468	2203184	95.85	95284	4.15	3046800	3046532	3046532	2944815	96.66	101717	3.34	0.02	1.34:1	432286	100	432286	100	432286	1223.99	1223.99	1636.01	1636.01	342.91	342.91	0	342.912	261.06	246	261.06	246	2203184	2203184	2944815	2944815	4034705	3631744	0.900126	4034705	4034705
CHIP_LBC36_007	FC02	Paired	Illumina	4	LBC1936	PASS	Average Unique DNA Start Sites per GSP2|394.53|>= 50.0|PASS	3129533	3129204	3129204	3024502	96.65	104702	3.35	3564295	3563943	3563943	3455410	96.95	108533	3.05	0.03	1.14:1	487021	100	487021	100	487021	1680.28	1680.28	1919.67	1919.67	394.53	394.53	0	394.533	265.6	254	265.6	254	3024502	3024502	3455410	3455410	4807547	4228412	0.879536	4807547	4807547
CHIP_LBC36_008	FC02	Paired	Illumina	4	LBC1936	PASS	Average Unique DNA Start Sites per GSP2|425.03|>= 50.0|PASS	3164325	3163922	3163922	3042310	96.16	121612	3.84	3443852	3443430	3443430	3318681	96.38	124749	3.62	0.03	1.09:1	530045	100	530045	100	530045	1690.17	1690.17	1843.71	1843.71	425.03	425.03	0	425.028	267.51	261	267.51	261	3042310	3042310	3318681	3318681	5000000	4094869	0.818974	5372280	5000000
CHIP_LBC36_009	FC02	Paired	Illumina	4	LBC1936	PASS	Average Unique DNA Start Sites per GSP2|379.35|>= 50.0|PASS	2820336	2820040	2820040	2702645	95.84	117395	4.16	3423721	3423391	3423391	3300309	96.4	123082	3.6	0.02	1.22:1	481004	100	481004	100	481004	1501.47	1501.47	1833.51	1833.51	379.35	379.35	0	379.346	289.18	278	289.18	278	2702645	2702645	3300309	3300309	5000000	4203017	0.840603	7487503	5000000
CHIP_LBC36_010	FC02	Paired	Illumina	4	LBC1936	PASS	Average Unique DNA Start Sites per GSP2|400.71|>= 50.0|PASS	3071891	3071596	3071596	2956711	96.26	114885	3.74	3625549	3625223	3625223	3505543	96.7	119680	3.3	0.02	1.19:1	501464	100	501464	100	501464	1642.62	1642.62	1947.52	1947.52	400.71	400.71	0	400.713	305.75	292	305.75	292	2956711	2956711	3505543	3505543	5000000	4306059	0.861212	10627234	5000000
CHIP_LBC36_014	FC02	Paired	Illumina	4	LBC1936	PASS	Average Unique DNA Start Sites per GSP2|390.92|>= 50.0|PASS	3097857	3097583	3097583	2988418	96.48	109165	3.52	3864113	3863818	3863818	3748797	97.02	115021	2.98	0.02	1.25:1	488902	100	488902	100	488902	1660.23	1660.23	2082.66	2082.66	390.92	390.92	0	390.924	297.6	284	297.6	284	2988418	2988418	3748797	3748797	5000000	4586027	0.917205	6334757	5000000
CHIP_LBC36_017	FC03	Paired	Illumina	4	LBC1936	PASS	Average Unique DNA Start Sites per GSP2|387.4|>= 50.0|PASS	2629067	2628854	2628854	2536483	96.49	92371	3.51	3105872	3105651	3105651	3009200	96.89	96451	3.11	0.02	1.19:1	474166	100	474166	100	474166	1409.16	1409.16	1671.78	1671.78	387.4	387.4	0	387.401	279.94	260	279.94	260	2536483	2536483	3009200	3009200	4114292	3825708	0.929858	4114292	4114292
CHIP_LBC36_018	FC03	Paired	Illumina	4	LBC1936	PASS	Average Unique DNA Start Sites per GSP2|361.84|>= 50.0|PASS	2610921	2610644	2610644	2507383	96.04	103261	3.96	3049363	3049061	3049061	2941587	96.48	107474	3.52	0.03	1.17:1	456028	100	456028	100	456028	1392.99	1392.99	1634.21	1634.21	361.84	361.84	0	361.838	262.64	250	262.64	250	2507383	2507383	2941587	2941587	4203806	3729111	0.88708	4203806	4203806
CHIP_LBC36_020	FC03	Paired	Illumina	4	LBC1936	PASS	Average Unique DNA Start Sites per GSP2|375.49|>= 50.0|PASS	2715513	2715224	2715224	2609358	96.1	105866	3.9	3032832	3032526	3032526	2923071	96.39	109455	3.61	0.03	1.12:1	461832	100	461832	100	461832	1449.64	1449.64	1623.93	1623.93	375.49	375.49	0	375.491	263.62	251	263.62	251	2609358	2609358	2923071	2923071	4257012	3639050	0.854837	4257012	4257012
CHIP_LBC36_021	FC03	Paired	Illumina	4	LBC1936	PASS	Average Unique DNA Start Sites per GSP2|393.84|>= 50.0|PASS	3121316	3121040	3121040	3003599	96.24	117441	3.76	3748473	3748182	3748182	3625506	96.73	122676	3.27	0.03	1.21:1	480966	100	480966	100	480966	1668.67	1668.67	2014.17	2014.17	393.84	393.84	0	393.838	262.7	247	262.7	247	3003599	3003599	3625506	3625506	4940166	4575287	0.92614	4940166	4940166
CHIP_LBC36_024	FC03	Paired	Illumina	4	LBC1936	PASS	Average Unique DNA Start Sites per GSP2|398.65|>= 50.0|PASS	3247857	3247511	3247511	3137125	96.6	110386	3.4	3704739	3704381	3704381	3590637	96.93	113744	3.07	0.03	1.14:1	488762	100	488762	100	488762	1742.85	1742.85	1994.8	1994.8	398.65	398.65	0	398.65	254.24	243	254.24	243	3137125	3137125	3590637	3590637	5000000	4404267	0.880853	9369388	5000000
CHIP_LBC36_026	FC03	Paired	Illumina	4	LBC1936	PASS	Average Unique DNA Start Sites per GSP2|381.23|>= 50.0|PASS	2929616	2929357	2929357	2822401	96.35	106956	3.65	3650876	3650598	3650598	3538782	96.94	111816	3.06	0.03	1.25:1	473975	100	473975	100	473975	1568	1568	1965.99	1965.99	381.23	381.23	0	381.231	269.62	255	269.62	255	2822401	2822401	3538782	3538782	5000000	4512886	0.902577	10147565	5000000
CHIP_LBC36_027	FC03	Paired	Illumina	4	LBC1936	PASS	Average Unique DNA Start Sites per GSP2|391.23|>= 50.0|PASS	3179805	3179502	3179502	3066535	96.45	112967	3.55	3747660	3747334	3747334	3630450	96.88	116884	3.12	0.03	1.18:1	480671	100	480671	100	480671	1703.63	1703.63	2016.92	2016.92	391.23	391.23	0	391.231	263.56	251	263.56	251	3066535	3066535	3630450	3630450	5000000	4565905	0.913181	9422713	5000000
CHIP_LBC36_029	FC03	Paired	Illumina	4	LBC1936	PASS	Average Unique DNA Start Sites per GSP2|403.8|>= 50.0|PASS	3241047	3240700	3240700	3135199	96.74	105501	3.26	3733915	3733557	3733557	3624381	97.08	109176	2.92	0.03	1.16:1	489331	100	489331	100	489331	1741.78	1741.78	2013.55	2013.55	403.8	403.8	0	403.803	259.76	245	259.76	245	3135199	3135199	3624381	3624381	5000000	4494864	0.898973	7653892	5000000
CHIP_LBC36_030	FC04	Paired	Illumina	4	LBC1936	PASS	Average Unique DNA Start Sites per GSP2|359.03|>= 50.0|PASS	2872042	2871822	2871822	2775556	96.65	96266	3.35	3225448	3225209	3225209	3126738	96.95	98471	3.05	0.03	1.13:1	452411	100	452411	100	452411	1541.98	1541.98	1737.08	1737.08	359.03	359.03	0	359.03	278.7	272	278.7	272	2775556	2775556	3126738	3126738	5000000	4406879	0.881376	7200291	5000000
CHIP_LBC36_032	FC04	Paired	Illumina	4	LBC1936	PASS	Average Unique DNA Start Sites per GSP2|380.0|>= 50.0|PASS	3035726	3035477	3035477	2926460	96.41	109017	3.59	3550922	3550661	3550661	3437896	96.82	112765	3.18	0.02	1.17:1	477947	100	477947	100	477947	1625.81	1625.81	1909.94	1909.94	380	380	0	380.005	293.11	285	293.11	285	2926460	2926460	3437896	3437896	5000000	4580751	0.91615	7500394	5000000
CHIP_LBC36_033	FC04	Paired	Illumina	4	LBC1936	PASS	Average Unique DNA Start Sites per GSP2|374.0|>= 50.0|PASS	3146964	3146724	3146724	3043152	96.71	103572	3.29	3580608	3580357	3580357	3473822	97.02	106535	2.98	0.03	1.14:1	464894	100	464894	100	464894	1690.64	1690.64	1929.9	1929.9	374	374	0	374.003	273.92	264	273.92	264	3043152	3043152	3473822	3473822	5000000	4744475	0.948895	9998530	5000000
CHIP_LBC36_034	FC04	Paired	Illumina	4	LBC1936	PASS	Average Unique DNA Start Sites per GSP2|408.62|>= 50.0|PASS	3322642	3322335	3322335	3204417	96.45	117918	3.55	3679042	3678717	3678717	3557940	96.72	120777	3.28	0.03	1.11:1	514428	100	514428	100	514428	1780.23	1780.23	1976.63	1976.63	408.62	408.62	0	408.623	285.68	281	285.68	281	3204417	3204417	3557940	3557940	5000000	4667229	0.933446	7669860	5000000
CHIP_LBC36_035	FC04	Paired	Illumina	4	LBC1936	PASS	Average Unique DNA Start Sites per GSP2|366.52|>= 50.0|PASS	2748577	2748304	2748304	2650278	96.43	98026	3.57	3167835	3167550	3167550	3066350	96.81	101200	3.19	0.03	1.16:1	467491	100	467491	100	467491	1472.38	1472.38	1703.53	1703.53	366.52	366.52	0	366.519	281.1	273	281.1	273	2650278	2650278	3066350	3066350	5000000	4115443	0.823089	7379778	5000000
CHIP_LBC36_036	FC04	Paired	Illumina	4	LBC1936	PASS	Average Unique DNA Start Sites per GSP2|385.05|>= 50.0|PASS	3015016	2996490	2996490	2891795	96.51	104695	3.49	3797316	3769340	3769340	3660010	97.1	109330	2.9	0.76	1.27:1	472733	100	472733	100	472733	1606.55	1606.55	2033.34	2033.34	385.05	385.05	0	385.048	292.35	277	292.35	277	2891795	2891795	3660010	3660010	5000000	4834665	0.966933	7216153	5000000
CHIP_LBC36_037	FC04	Paired	Illumina	4	LBC1936	PASS	Average Unique DNA Start Sites per GSP2|387.61|>= 50.0|PASS	3252979	3244693	3244693	3140021	96.77	104672	3.23	3735557	3725855	3725855	3618523	97.12	107332	2.88	0.28	1.15:1	471623	100	471623	100	471623	1744.46	1744.46	2010.29	2010.29	387.61	387.61	0	387.614	265.51	255	265.51	255	3140021	3140021	3618523	3618523	5000000	4792649	0.95853	16053411	5000000
CHIP_LBC36_038	FC04	Paired	Illumina	4	LBC1936	PASS	Average Unique DNA Start Sites per GSP2|385.73|>= 50.0|PASS	3323021	3322800	3322800	3217337	96.83	105463	3.17	3714253	3714028	3714028	3606058	97.09	107970	2.91	0.03	1.12:1	466707	100	466707	100	466707	1787.41	1787.41	2003.37	2003.37	385.73	385.73	0	385.733	260.27	249	260.27	249	3217337	3217337	3606058	3606058	5000000	4763689	0.952738	7839278	5000000
CHIP_LBC36_041	FC04	Paired	Illumina	4	LBC1936	PASS	Average Unique DNA Start Sites per GSP2|363.54|>= 50.0|PASS	2849438	2832720	2832720	2734207	96.52	98513	3.48	3357850	3337900	3337900	3236006	96.95	101894	3.05	0.61	1.18:1	449701	100	449701	100	449701	1519	1519	1797.78	1797.78	363.54	363.54	0	363.541	261.42	250	261.42	250	2734207	2734207	3236006	3236006	5000000	4537121	0.907424	7455726	5000000
CHIP_LBC36_042	FC04	Paired	Illumina	4	LBC1936	PASS	Average Unique DNA Start Sites per GSP2|385.72|>= 50.0|PASS	3192895	3192647	3192647	3085993	96.66	106654	3.34	3524585	3524329	3524329	3415456	96.91	108873	3.09	0.02	1.11:1	471633	100	471633	100	471633	1714.44	1714.44	1897.48	1897.48	385.72	385.72	0	385.724	262.97	254	262.97	254	3085993	3085993	3415456	3415456	5000000	4448277	0.889655	9764383	5000000
CHIP_LBC21_002	Batch2_021020	Paired	Illumina	4	LBC21	PASS	Average Unique DNA Start Sites per GSP2|350.07|>= 50.0|PASS	3053543	3053268	3053268	2947578	96.54	105690	3.46	3386750	3386468	3386468	3277758	96.79	108710	3.21	0.02	1.11:1	430167	100	430167	100	430167	1637.54	1637.54	1820.98	1820.98	350.07	350.07	0	350.067	236.89	232	236.89	232	2947578	2947578	3277758	3277758	5000000	4414709	0.882942	8713543	5000000
CHIP_LBC21_004	Batch2_021020	Paired	Illumina	4	LBC21	PASS	Average Unique DNA Start Sites per GSP2|351.8|>= 50.0|PASS	2979322	2979024	2979024	2854899	95.83	124125	4.17	3128033	3127725	3127725	3001414	95.96	126311	4.04	0.03	1.05:1	427200	100	427200	100	427200	1586.06	1586.06	1667.45	1667.45	351.8	351.8	0	351.797	209.49	201	209.49	201	2854899	2854899	3001414	3001414	5000000	4113893	0.822779	9249749	5000000
CHIP_LBC21_006	Batch2_021020	Paired	Illumina	4	LBC21	PASS	Average Unique DNA Start Sites per GSP2|347.41|>= 50.0|PASS	2882237	2882003	2882003	2791138	96.85	90865	3.15	3179818	3179576	3179576	3086441	97.07	93135	2.93	0.02	1.11:1	428374	100	428374	100	428374	1550.63	1550.63	1714.69	1714.69	347.41	347.41	0	347.412	240.68	235	240.68	235	2791138	2791138	3086441	3086441	5000000	4610098	0.92202	7774015	5000000
CHIP_LBC21_009	Batch2_021020	Paired	Illumina	4	LBC21	PASS	Average Unique DNA Start Sites per GSP2|363.1|>= 50.0|PASS	3001774	3001420	3001420	2885152	96.13	116268	3.87	3211418	3211044	3211044	3092426	96.31	118618	3.69	0.03	1.07:1	452707	100	452707	100	452707	1602.86	1602.86	1718.01	1718.01	363.1	363.1	0	363.101	230.46	226	230.46	226	2885152	2885152	3092426	3092426	5000000	4312200	0.86244	7560504	5000000
CHIP_LBC21_011	Batch2_021020	Paired	Illumina	4	LBC21	PASS	Average Unique DNA Start Sites per GSP2|352.33|>= 50.0|PASS	2822027	2821776	2821776	2718758	96.35	103018	3.65	3153459	3153199	3153199	3047477	96.65	105722	3.35	0.02	1.12:1	441606	100	441606	100	441606	1510.42	1510.42	1693.04	1693.04	352.33	352.33	0	352.332	251.52	248	251.52	248	2718758	2718758	3047477	3047477	5000000	4527579	0.905516	9341253	5000000
CHIP_LBC21_012	Batch2_021020	Paired	Illumina	4	LBC21	PASS	Average Unique DNA Start Sites per GSP2|370.19|>= 50.0|PASS	3212582	3212325	3212325	3101561	96.55	110764	3.45	3548999	3548723	3548723	3434757	96.79	113966	3.21	0.02	1.11:1	451179	100	451179	100	451179	1723.09	1723.09	1908.2	1908.2	370.19	370.19	0	370.187	240.12	231	240.12	231	3101561	3101561	3434757	3434757	5000000	4670286	0.934057	7485142	5000000
CHIP_LBC21_014	Batch2_021020	Paired	Illumina	4	LBC21	PASS	Average Unique DNA Start Sites per GSP2|366.01|>= 50.0|PASS	3144564	3144349	3144349	3038944	96.65	105405	3.35	3397750	3397527	3397527	3289900	96.83	107627	3.17	0.02	1.08:1	443490	100	443490	100	443490	1688.3	1688.3	1827.72	1827.72	366.01	366.01	0	366.009	239.08	234	239.08	234	3038944	3038944	3289900	3289900	5000000	4667694	0.933539	10456795	5000000
CHIP_LBC21_016	Batch2_021020	Paired	Illumina	4	LBC21	PASS	Average Unique DNA Start Sites per GSP2|363.83|>= 50.0|PASS	3209059	3208814	3208814	3089810	96.29	119004	3.71	3604891	3604640	3604640	3481922	96.6	122718	3.4	0.02	1.13:1	446208	100	446208	100	446208	1716.56	1716.56	1934.4	1934.4	363.83	363.83	0	363.828	242.93	235	242.93	235	3089810	3089810	3481922	3481922	5000000	4677444	0.935489	7505775	5000000
CHIP_LBC21_017	Batch2_021020	Paired	Illumina	4	LBC21	PASS	Average Unique DNA Start Sites per GSP2|307.62|>= 50.0|PASS	1730477	1730122	1730122	1641507	94.88	88615	5.12	1788349	1787986	1787986	1698513	95	89473	5	0.05	1.03:1	402296	100	402296	100	402296	911.95	911.95	943.62	943.62	307.62	307.62	0	307.619	205.95	208	205.95	208	1641507	1641507	1698513	1698513	5000000	2433439	0.486688	11925967	5000000
CHIP_LBC21_018	Batch2_021020	Paired	Illumina	4	LBC21	PASS	Average Unique DNA Start Sites per GSP2|366.12|>= 50.0|PASS	3289782	3289470	3289470	3177657	96.6	111813	3.4	3431279	3430961	3430961	3317570	96.7	113391	3.3	0.03	1.04:1	447376	100	447376	100	447376	1765.37	1765.37	1843.09	1843.09	366.12	366.12	0	366.119	224.46	221	224.46	221	3177657	3177657	3317570	3317570	5000000	4441133	0.888227	10607358	5000000
CHIP_LBC21_021	Batch2_131120	Paired	Illumina	4	LBC21	PASS	Average Unique DNA Start Sites per GSP2|332.4|>= 50.0|PASS	2267720	2267316	2267316	2127066	93.81	140250	6.19	2374197	2373780	2373780	2231547	94.01	142233	5.99	0.04	1.05:1	420745	100	420745	100	420745	1181.7	1181.7	1239.75	1239.75	332.4	332.4	0	332.396	214.64	213	214.64	213	2127066	2127066	2231547	2231547	5000000	3145638	0.629128	8786996	5000000
CHIP_LBC21_023	Batch2_131120	Paired	Illumina	4	LBC21	PASS	Average Unique DNA Start Sites per GSP2|391.2|>= 50.0|PASS	2824606	2824093	2824093	2718431	96.26	105662	3.74	2997278	2996747	2996747	2888598	96.39	108149	3.61	0.04	1.06:1	510160	100	510160	100	510160	1510.24	1510.24	1604.78	1604.78	391.2	391.2	0	391.198	223.94	224	223.94	224	2718431	2718431	2888598	2888598	5000000	4091962	0.818392	7776654	5000000
CHIP_LBC21_026	Batch2_131120	Paired	Illumina	4	LBC21	PASS	Average Unique DNA Start Sites per GSP2|385.66|>= 50.0|PASS	3212660	3212298	3212298	3094479	96.33	117819	3.67	3560154	3559779	3559779	3438570	96.6	121209	3.4	0.03	1.11:1	476701	100	476701	100	476701	1719.15	1719.15	1910.32	1910.32	385.66	385.66	0	385.662	246.44	239	246.44	239	3094479	3094479	3438570	3438570	5000000	4494522	0.898904	10355405	5000000
CHIP_LBC21_027	Batch2_131120	Paired	Illumina	4	LBC21	PASS	Average Unique DNA Start Sites per GSP2|371.15|>= 50.0|PASS	3252523	3252304	3252304	3143075	96.64	109229	3.36	3589497	3589269	3589269	3476829	96.87	112440	3.13	0.02	1.11:1	452454	100	452454	100	452454	1746.15	1746.15	1931.57	1931.57	371.15	371.15	0	371.15	241.37	232	241.37	232	3143075	3143075	3476829	3476829	5000000	4680873	0.936175	7403270	5000000
CHIP_LBC21_028	Batch2_131120	Paired	Illumina	4	LBC21	PASS	Average Unique DNA Start Sites per GSP2|367.43|>= 50.0|PASS	3101218	3100942	3100942	2984416	96.24	116526	3.76	3456581	3456291	3456291	3336138	96.52	120153	3.48	0.03	1.12:1	450221	100	450221	100	450221	1658.01	1658.01	1853.41	1853.41	367.43	367.43	0	367.429	242.42	233	242.42	233	2984416	2984416	3336138	3336138	5000000	4378844	0.875769	9296858	5000000
CHIP_LBC21_030	Batch2_131120	Paired	Illumina	4	LBC21	PASS	Average Unique DNA Start Sites per GSP2|364.63|>= 50.0|PASS	3133633	3133374	3133374	3030312	96.71	103062	3.29	3390144	3389879	3389879	3284280	96.88	105599	3.12	0.02	1.08:1	445466	100	445466	100	445466	1683.51	1683.51	1824.6	1824.6	364.63	364.63	0	364.627	236.93	229	236.93	229	3030312	3030312	3284280	3284280	5000000	4432081	0.886416	9185635	5000000
CHIP_LBC21_031	Batch2_131120	Paired	Illumina	4	LBC21	PASS	Average Unique DNA Start Sites per GSP2|371.62|>= 50.0|PASS	3139564	3139273	3139273	3030376	96.53	108897	3.47	3436049	3435750	3435750	3324078	96.75	111672	3.25	0.03	1.10:1	454412	100	454412	100	454412	1683.54	1683.54	1846.71	1846.71	371.62	371.62	0	371.621	242.71	236	242.71	236	3030376	3030376	3324078	3324078	5000000	4358228	0.871646	9643276	5000000
CHIP_LBC21_032	Batch2_131120	Paired	Illumina	4	LBC21	PASS	Average Unique DNA Start Sites per GSP2|377.08|>= 50.0|PASS	2997042	2996725	2996725	2905731	96.96	90994	3.04	3320027	3319687	3319687	3225382	97.16	94305	2.84	0.03	1.11:1	474349	100	474349	100	474349	1614.3	1614.3	1791.88	1791.88	377.08	377.08	0	377.081	248.61	243	248.61	243	2905731	2905731	3225382	3225382	5000000	4497194	0.899439	6556076	5000000
CHIP_LBC21_033	Batch2_131120	Paired	Illumina	4	LBC21	PASS	Average Unique DNA Start Sites per GSP2|392.7|>= 50.0|PASS	3264082	3263689	3263689	3155443	96.68	108246	3.32	3491577	3491170	3491170	3380390	96.83	110780	3.17	0.03	1.07:1	486348	100	486348	100	486348	1753.02	1753.02	1877.99	1877.99	392.7	392.7	0	392.704	234.47	230	234.47	230	3155443	3155443	3380390	3380390	5000000	4401302	0.88026	8705606	5000000
CHIP_LBC21_034	Batch2_201120	Paired	Illumina	4	LBC21	PASS	Average Unique DNA Start Sites per GSP2|375.64|>= 50.0|PASS	3048248	3047928	3047928	2926865	96.03	121063	3.97	3461193	3460859	3460859	3335406	96.38	125453	3.62	0.03	1.14:1	464908	100	464908	100	464908	1626.04	1626.04	1853	1853	375.64	375.64	0	375.643	246.27	238	246.27	238	2926865	2926865	3335406	3335406	5000000	4198974	0.839795	7472781	5000000
CHIP_LBC21_035	Batch2_201120	Paired	Illumina	4	LBC21	PASS	Average Unique DNA Start Sites per GSP2|383.58|>= 50.0|PASS	3053793	3053413	3053413	2929929	95.96	123484	4.04	3557631	3557226	3557226	3428073	96.37	129153	3.63	0.03	1.17:1	479663	100	479663	100	479663	1627.74	1627.74	1904.48	1904.48	383.58	383.58	0	383.576	257.82	248	257.82	248	2929929	2929929	3428073	3428073	5000000	4268566	0.853713	5013184	5000000
CHIP_LBC21_038	Batch2_201120	Paired	Illumina	4	LBC21	PASS	Average Unique DNA Start Sites per GSP2|413.69|>= 50.0|PASS	3267744	3267163	3267163	3151581	96.46	115582	3.54	3500169	3499558	3499558	3380756	96.61	118802	3.39	0.04	1.07:1	529343	100	529343	100	529343	1750.88	1750.88	1878.2	1878.2	413.69	413.69	0	413.694	232.21	232	232.21	232	3151581	3151581	3380756	3380756	5000000	4221542	0.844308	7314586	5000000
CHIP_LBC21_039	Batch2_201120	Paired	Illumina	4	LBC21	PASS	Average Unique DNA Start Sites per GSP2|365.31|>= 50.0|PASS	2885407	2885028	2885028	2772511	96.1	112517	3.9	3131879	3131474	3131474	3014854	96.28	116620	3.72	0.03	1.09:1	458281	100	458281	100	458281	1540.28	1540.28	1674.92	1674.92	365.31	365.31	0	365.309	234.99	230	234.99	230	2772511	2772511	3014854	3014854	5000000	3777253	0.755451	5124965	5000000
CHIP_LBC21_040	Batch2_201120	Paired	Illumina	4	LBC21	PASS	Average Unique DNA Start Sites per GSP2|364.09|>= 50.0|PASS	2979789	2979462	2979462	2867682	96.25	111780	3.75	3406131	3405786	3405786	3289952	96.6	115834	3.4	0.03	1.15:1	451455	100	451455	100	451455	1593.16	1593.16	1827.75	1827.75	364.09	364.09	0	364.093	245.11	239	245.11	239	2867682	2867682	3289952	3289952	5000000	4192049	0.83841	6441374	5000000
CHIP_LBC21_045	Batch2_201120	Paired	Illumina	4	LBC21	PASS	Average Unique DNA Start Sites per GSP2|376.22|>= 50.0|PASS	3187726	3187417	3187417	3077634	96.56	109783	3.44	3641600	3641278	3641278	3526597	96.85	114681	3.15	0.03	1.15:1	463885	100	463885	100	463885	1709.8	1709.8	1959.22	1959.22	376.22	376.22	0	376.216	254.11	245	254.11	245	3077634	3077634	3526597	3526597	5000000	4342685	0.868537	5006468	5000000
CHIP_LBC36_001	Batch2_201120	Paired	Illumina	4	LBC36	PASS	Average Unique DNA Start Sites per GSP2|368.58|>= 50.0|PASS	3031893	3031552	3031552	2919420	96.3	112132	3.7	3673272	3672907	3672907	3554472	96.78	118435	3.22	0.03	1.22:1	455390	100	455390	100	455390	1621.9	1621.9	1974.71	1974.71	368.58	368.58	0	368.583	253.63	243	253.63	243	2919420	2919420	3554472	3554472	5000000	4421088	0.884218	5126028	5000000
CHIP_LBC36_002	Batch2_201120	Paired	Illumina	4	LBC36	PASS	Average Unique DNA Start Sites per GSP2|392.04|>= 50.0|PASS	3392686	3392342	3392342	3282821	96.77	109521	3.23	3884231	3883871	3883871	3769840	97.06	114031	2.94	0.03	1.15:1	480614	100	480614	100	480614	1823.79	1823.79	2094.36	2094.36	392.04	392.04	0	392.036	253.42	245	253.42	245	3282821	3282821	3769840	3769840	5000000	4720483	0.944097	7756301	5000000
CHIP_LBC36_031	Batch2_201120	Paired	Illumina	4	LBC36	PASS	Average Unique DNA Start Sites per GSP2|379.96|>= 50.0|PASS	3223642	3223302	3223302	3107348	96.4	115954	3.6	3478567	3478220	3478220	3359110	96.58	119110	3.42	0.03	1.08:1	467855	100	467855	100	467855	1726.3	1726.3	1866.17	1866.17	379.96	379.96	0	379.958	236.96	232	236.96	232	3107348	3107348	3359110	3359110	5000000	4167862	0.833572	7609743	5000000
CHIP_LBC21_002	Batch2_021020	Paired	Illumina	5	LBC21	PASS	Average Unique DNA Start Sites per GSP2|359.46|>= 50.0|PASS	3258605	3258314	3258314	3147237	96.59	111077	3.41	3542932	3542629	3542629	3428854	96.79	113775	3.21	0.03	1.09:1	437453	100	437453	100	437453	1748.46	1748.46	1904.92	1904.92	359.46	359.46	0	359.463	230.62	224	230.62	224	3147237	3147237	3428854	3428854	5000000	4590245	0.918049	8892249	5000000
CHIP_LBC21_004	Batch2_021020	Paired	Illumina	5	LBC21	PASS	Average Unique DNA Start Sites per GSP2|327.99|>= 50.0|PASS	2798795	2798515	2798515	2697697	96.4	100818	3.6	3117630	3117337	3117337	3012856	96.65	104481	3.35	0.02	1.12:1	412989	100	412989	100	412989	1498.72	1498.72	1673.81	1673.81	327.99	327.99	0	327.992	245.33	240	245.33	240	2697697	2697697	3012856	3012856	5000000	4130647	0.826129	7772712	5000000
CHIP_LBC21_006	Batch2_021020	Paired	Illumina	5	LBC21	PASS	Average Unique DNA Start Sites per GSP2|371.34|>= 50.0|PASS	3313408	3313115	3313115	3209508	96.87	103607	3.13	3495277	3494979	3494979	3389502	96.98	105477	3.02	0.03	1.06:1	455192	100	455192	100	455192	1783.06	1783.06	1883.06	1883.06	371.34	371.34	0	371.342	228.67	226	228.67	226	3209508	3209508	3389502	3389502	5000000	4533912	0.906782	8628905	5000000
CHIP_LBC21_009	Batch2_021020	Paired	Illumina	5	LBC21	PASS	Average Unique DNA Start Sites per GSP2|352.36|>= 50.0|PASS	3132991	3132786	3132786	3025935	96.59	106851	3.41	3466860	3466647	3466647	3356779	96.83	109868	3.17	0.02	1.11:1	425108	100	425108	100	425108	1681.08	1681.08	1864.88	1864.88	352.36	352.36	0	352.358	229.33	221	229.33	221	3025935	3025935	3356779	3356779	5000000	4693622	0.938724	9274008	5000000
CHIP_LBC21_011	Batch2_021020	Paired	Illumina	5	LBC21	PASS	Average Unique DNA Start Sites per GSP2|363.29|>= 50.0|PASS	3238049	3237778	3237778	3119901	96.36	117877	3.64	3464671	3464389	3464389	3344186	96.53	120203	3.47	0.03	1.07:1	436895	100	436895	100	436895	1733.28	1733.28	1857.88	1857.88	363.29	363.29	0	363.287	214.13	205	214.13	205	3119901	3119901	3344186	3344186	5000000	4567054	0.913411	9878369	5000000
CHIP_LBC21_012	Batch2_021020	Paired	Illumina	5	LBC21	PASS	Average Unique DNA Start Sites per GSP2|364.28|>= 50.0|PASS	3041307	3041007	3041007	2930527	96.37	110480	3.63	3550838	3550504	3550504	3435622	96.76	114882	3.24	0.03	1.17:1	454658	100	454658	100	454658	1628.07	1628.07	1908.68	1908.68	364.28	364.28	0	364.277	243.41	236	243.41	236	2930527	2930527	3435622	3435622	5000000	4638839	0.927768	9134268	5000000
CHIP_LBC21_014	Batch2_021020	Paired	Illumina	5	LBC21	PASS	Average Unique DNA Start Sites per GSP2|368.3|>= 50.0|PASS	3195719	3195472	3195472	3085221	96.55	110251	3.45	3413247	3412991	3412991	3300525	96.7	112466	3.3	0.03	1.07:1	449606	100	449606	100	449606	1714.01	1714.01	1833.62	1833.62	368.3	368.3	0	368.299	228.04	222	228.04	222	3085221	3085221	3300525	3300525	5000000	4504356	0.900871	8394718	5000000
CHIP_LBC21_016	Batch2_021020	Paired	Illumina	5	LBC21	PASS	Average Unique DNA Start Sites per GSP2|350.31|>= 50.0|PASS	3087100	3086856	3086856	2965916	96.08	120940	3.92	3503598	3503340	3503340	3378833	96.45	124507	3.55	0.02	1.14:1	425999	100	425999	100	425999	1647.73	1647.73	1877.13	1877.13	350.31	350.31	0	350.309	237.47	230	237.47	230	2965916	2965916	3378833	3378833	5000000	4564848	0.91297	9230772	5000000
CHIP_LBC21_017	Batch2_021020	Paired	Illumina	5	LBC21	PASS	Average Unique DNA Start Sites per GSP2|360.07|>= 50.0|PASS	3345125	3344908	3344908	3239662	96.85	105246	3.15	3653020	3652798	3652798	3545185	97.05	107613	2.95	0.02	1.09:1	435162	100	435162	100	435162	1799.81	1799.81	1969.55	1969.55	360.07	360.07	0	360.075	234.75	228	234.75	228	3239662	3239662	3545185	3545185	5000000	4693763	0.938753	9100562	5000000
CHIP_LBC21_018	Batch2_021020	Paired	Illumina	5	LBC21	PASS	Average Unique DNA Start Sites per GSP2|329.63|>= 50.0|PASS	2541166	2540909	2540909	2443746	96.18	97163	3.82	2661980	2661720	2661720	2563207	96.3	98513	3.7	0.03	1.05:1	407322	100	407322	100	407322	1357.64	1357.64	1424	1424	329.63	329.63	0	329.629	221.28	218	221.28	218	2443746	2443746	2563207	2563207	5000000	3511611	0.702322	9597054	5000000
CHIP_LBC21_021	Batch2_131120	Paired	Illumina	5	LBC21	PASS	Average Unique DNA Start Sites per GSP2|367.33|>= 50.0|PASS	3103957	3103650	3103650	2982105	96.08	121545	3.92	3319384	3319073	3319073	3194684	96.25	124389	3.75	0.03	1.07:1	452653	100	452653	100	452653	1656.72	1656.72	1774.82	1774.82	367.33	367.33	0	367.326	232.15	228	232.15	228	2982105	2982105	3194684	3194684	5000000	4413858	0.882772	8231562	5000000
CHIP_LBC21_023	Batch2_131120	Paired	Illumina	5	LBC21	PASS	Average Unique DNA Start Sites per GSP2|380.52|>= 50.0|PASS	3193351	3193007	3193007	3079669	96.45	113338	3.55	3480576	3480223	3480223	3363919	96.66	116304	3.34	0.03	1.09:1	469072	100	469072	100	469072	1710.93	1710.93	1868.84	1868.84	380.52	380.52	0	380.522	235.59	228	235.59	228	3079669	3079669	3363919	3363919	5000000	4430877	0.886175	11443101	5000000
CHIP_LBC21_026	Batch2_131120	Paired	Illumina	5	LBC21	PASS	Average Unique DNA Start Sites per GSP2|371.72|>= 50.0|PASS	2900475	2900186	2900186	2797030	96.44	103156	3.56	3303228	3302917	3302917	3196422	96.78	106495	3.22	0.03	1.14:1	462229	100	462229	100	462229	1553.91	1553.91	1775.79	1775.79	371.72	371.72	0	371.718	257.13	250	257.13	250	2797030	2797030	3196422	3196422	5000000	4233001	0.8466	13373598	5000000
CHIP_LBC21_027	Batch2_131120	Paired	Illumina	5	LBC21	PASS	Average Unique DNA Start Sites per GSP2|368.88|>= 50.0|PASS	3081063	3080775	3080775	2972775	96.49	108000	3.51	3393257	3392954	3392954	3281935	96.73	111019	3.27	0.03	1.10:1	449490	100	449490	100	449490	1651.54	1651.54	1823.3	1823.3	368.88	368.88	0	368.882	235.73	228	235.73	228	2972775	2972775	3281935	3281935	5000000	4294109	0.858822	8987061	5000000
CHIP_LBC21_028	Batch2_131120	Paired	Illumina	5	LBC21	PASS	Average Unique DNA Start Sites per GSP2|378.09|>= 50.0|PASS	2995126	2994826	2994826	2884181	96.31	110645	3.69	3227180	3226872	3226872	3113855	96.5	113017	3.5	0.03	1.08:1	461812	100	461812	100	461812	1602.32	1602.32	1729.92	1729.92	378.09	378.09	0	378.093	242.07	236	242.07	236	2884181	2884181	3113855	3113855	5000000	4272681	0.854536	12601560	5000000
CHIP_LBC21_030	Batch2_131120	Paired	Illumina	5	LBC21	PASS	Average Unique DNA Start Sites per GSP2|373.8|>= 50.0|PASS	3357143	3356848	3356848	3227280	96.14	129568	3.86	3642825	3642518	3642518	3509959	96.36	132559	3.64	0.03	1.09:1	449655	100	449655	100	449655	1792.93	1792.93	1949.98	1949.98	373.8	373.8	0	373.799	220.78	210	220.78	210	3227280	3227280	3509959	3509959	5000000	4675405	0.935081	10721252	5000000
CHIP_LBC21_031	Batch2_131120	Paired	Illumina	5	LBC21	PASS	Average Unique DNA Start Sites per GSP2|345.84|>= 50.0|PASS	2923159	2922892	2922892	2823560	96.6	99332	3.4	3243207	3242928	3242928	3140708	96.85	102220	3.15	0.03	1.11:1	423270	100	423270	100	423270	1568.64	1568.64	1744.84	1744.84	345.84	345.84	0	345.841	235.8	230	235.8	230	2823560	2823560	3140708	3140708	5000000	4224727	0.844945	9562418	5000000
CHIP_LBC21_032	Batch2_131120	Paired	Illumina	5	LBC21	PASS	Average Unique DNA Start Sites per GSP2|381.07|>= 50.0|PASS	3001652	3001286	3001286	2899236	96.6	102050	3.4	3286184	3285798	3285798	3180806	96.8	104992	3.2	0.03	1.10:1	477313	100	477313	100	477313	1610.69	1610.69	1767.11	1767.11	381.07	381.07	0	381.07	241.6	237	241.6	237	2899236	2899236	3180806	3180806	5000000	4188148	0.83763	9200845	5000000
CHIP_LBC21_033	Batch2_131120	Paired	Illumina	5	LBC21	PASS	Average Unique DNA Start Sites per GSP2|369.05|>= 50.0|PASS	2786874	2786467	2786467	2678509	96.13	107958	3.87	3010689	3010264	3010264	2899804	96.33	110460	3.67	0.03	1.08:1	466141	100	466141	100	466141	1488.06	1488.06	1611	1611	369.05	369.05	0	369.045	236.69	234	236.69	234	2678509	2678509	2899804	2899804	5000000	3933870	0.786774	7994296	5000000
CHIP_LBC21_034	Batch2_201120	Paired	Illumina	5	LBC21	PASS	Average Unique DNA Start Sites per GSP2|373.1|>= 50.0|PASS	3016408	3016072	3016072	2892394	95.9	123678	4.1	3435618	3435267	3435267	3307197	96.27	128070	3.73	0.03	1.14:1	460844	100	460844	100	460844	1606.89	1606.89	1837.33	1837.33	373.1	373.1	0	373.096	245.73	238	245.73	238	2892394	2892394	3307197	3307197	5000000	4141356	0.828271	7160702	5000000
CHIP_LBC21_035	Batch2_201120	Paired	Illumina	5	LBC21	PASS	Average Unique DNA Start Sites per GSP2|374.21|>= 50.0|PASS	2790673	2790243	2790243	2667446	95.6	122797	4.4	3054386	3053943	3053943	2927561	95.86	126382	4.14	0.03	1.10:1	475613	100	475613	100	475613	1481.91	1481.91	1626.42	1626.42	374.21	374.21	0	374.208	239.23	237	239.23	237	2667446	2667446	2927561	2927561	5000000	3702039	0.740408	6617743	5000000
CHIP_LBC21_038	Batch2_201120	Paired	Illumina	5	LBC21	PASS	Average Unique DNA Start Sites per GSP2|388.22|>= 50.0|PASS	3217892	3217496	3217496	3107359	96.58	110137	3.42	3568965	3568545	3568545	3454901	96.82	113644	3.18	0.03	1.11:1	481159	100	481159	100	481159	1726.31	1726.31	1919.39	1919.39	388.22	388.22	0	388.224	249.28	244	249.28	244	3107359	3107359	3454901	3454901	5000000	4246152	0.84923	8893945	5000000
CHIP_LBC21_039	Batch2_201120	Paired	Illumina	5	LBC21	PASS	Average Unique DNA Start Sites per GSP2|375.61|>= 50.0|PASS	3139078	3138709	3138709	3011545	95.95	127164	4.05	3544654	3544262	3544262	3412467	96.28	131795	3.72	0.03	1.13:1	463886	100	463886	100	463886	1673.08	1673.08	1895.82	1895.82	375.61	375.61	0	375.611	243.99	235	243.99	235	3011545	3011545	3412467	3412467	5000000	4232513	0.846503	7217554	5000000
CHIP_LBC21_040	Batch2_201120	Paired	Illumina	5	LBC21	PASS	Average Unique DNA Start Sites per GSP2|373.53|>= 50.0|PASS	3108023	3107720	3107720	3000325	96.54	107395	3.46	3466052	3465732	3465732	3354318	96.79	111414	3.21	0.03	1.12:1	458254	100	458254	100	458254	1666.85	1666.85	1863.51	1863.51	373.53	373.53	0	373.531	244.89	239	244.89	239	3000325	3000325	3354318	3354318	5000000	4184721	0.836944	5679209	5000000
CHIP_LBC21_045	Batch2_201120	Paired	Illumina	5	LBC21	PASS	Average Unique DNA Start Sites per GSP2|359.56|>= 50.0|PASS	2840819	2840537	2840537	2742272	96.54	98265	3.46	3163237	3162939	3162939	3060682	96.77	102257	3.23	0.03	1.12:1	448516	100	448516	100	448516	1523.48	1523.48	1700.38	1700.38	359.56	359.56	0	359.559	250.31	243	250.31	243	2742272	2742272	3060682	3060682	4530321	3823246	0.843924	4530321	4530321
CHIP_LBC36_001	Batch2_201120	Paired	Illumina	5	LBC36	PASS	Average Unique DNA Start Sites per GSP2|383.08|>= 50.0|PASS	3221832	3221429	3221429	3097984	96.17	123445	3.83	3672362	3671932	3671932	3543513	96.5	128419	3.5	0.03	1.14:1	473376	100	473376	100	473376	1721.1	1721.1	1968.62	1968.62	383.08	383.08	0	383.082	247.5	239	247.5	239	3097984	3097984	3543513	3543513	5000000	4353763	0.870753	6777514	5000000
CHIP_LBC36_002	Batch2_201120	Paired	Illumina	5	LBC36	PASS	Average Unique DNA Start Sites per GSP2|375.0|>= 50.0|PASS	3075906	3075565	3075565	2958834	96.2	116731	3.8	3545529	3545174	3545174	3424237	96.59	120937	3.41	0.03	1.16:1	459744	100	459744	100	459744	1643.8	1643.8	1902.35	1902.35	375	375	0	374.996	250.38	241	250.38	241	2958834	2958834	3424237	3424237	5000000	4232796	0.846559	8011789	5000000
CHIP_LBC36_031	Batch2_201120	Paired	Illumina	5	LBC36	PASS	Average Unique DNA Start Sites per GSP2|377.2|>= 50.0|PASS	3198254	3197915	3197915	3091298	96.67	106617	3.33	3653880	3653521	3653521	3542490	96.96	111031	3.04	0.03	1.15:1	465468	100	465468	100	465468	1717.39	1717.39	1968.05	1968.05	377.2	377.2	0	377.204	250.88	245	250.88	245	3091298	3091298	3542490	3542490	5000000	4371849	0.87437	6814714	5000000
GenomeInABottle1	FC01	Paired	Illumina	CONTROL	CONTROL	PASS	Average Unique DNA Start Sites per GSP2|397.56|>= 50.0|PASS	3608725	3607936	3607936	3476734	96.36	131202	3.64	4106550	4105740	4105740	3968899	96.67	136841	3.33	0.04	1.14:1	483538	100	483538	100	483538	1931.52	1931.52	2204.94	2204.94	397.56	397.56	0	397.558	232.64	221	232.64	221	3476734	3476734	3968899	3968899	5000000	4608469	0.921694	5401851	5000000
GenomeInABottle2	FC01	Paired	Illumina	CONTROL	CONTROL	PASS	Average Unique DNA Start Sites per GSP2|406.45|>= 50.0|PASS	3366301	3365648	3365648	3241036	96.3	124612	3.7	4188699	4188016	4188016	4055727	96.84	132289	3.16	0.03	1.25:1	496329	100	496329	100	496329	1800.58	1800.58	2253.18	2253.18	406.45	406.45	0	406.446	252.36	236	252.36	236	3241036	3241036	4055727	4055727	5000000	4660985	0.932197	5051789	5000000
GenomeInABottle3	FC02	Paired	Illumina	CONTROL	CONTROL	PASS	Average Unique DNA Start Sites per GSP2|379.43|>= 50.0|PASS	3245407	3245144	3245144	3127259	96.37	117885	3.63	3655956	3655679	3655679	3533495	96.66	122184	3.34	0.02	1.13:1	470045	100	470045	100	470045	1737.37	1737.37	1963.05	1963.05	379.43	379.43	0	379.431	238.81	231	238.81	231	3127259	3127259	3533495	3533495	4706021	4400900	0.935164	4706021	4706021
GenomeInABottle4	FC02	Paired	Illumina	CONTROL	CONTROL	PASS	Average Unique DNA Start Sites per GSP2|367.58|>= 50.0|PASS	2767567	2767295	2767295	2664020	96.27	103275	3.73	3091735	3091458	3091458	2984654	96.55	106804	3.45	0.02	1.12:1	462087	100	462087	100	462087	1480.01	1480.01	1658.14	1658.14	367.58	367.58	0	367.585	247.77	240	247.77	240	2664020	2664020	2984654	2984654	4134586	3666475	0.886782	4134586	4134586
GenomeInABottle5	FC03	Paired	Illumina	CONTROL	CONTROL	PASS	Average Unique DNA Start Sites per GSP2|378.94|>= 50.0|PASS	3123705	3123374	3123374	3000072	96.05	123302	3.95	3806118	3805759	3805759	3676032	96.59	129727	3.41	0.02	1.23:1	474370	100	474370	100	474370	1666.71	1666.71	2042.24	2042.24	378.94	378.94	0	378.943	259.52	249	259.52	249	3000072	3000072	3676032	3676032	5000000	4518732	0.903746	5132805	5000000
GenomeInABottle6	FC03	Paired	Illumina	CONTROL	CONTROL	PASS	Average Unique DNA Start Sites per GSP2|367.06|>= 50.0|PASS	2671081	2670817	2670817	2562747	95.95	108070	4.05	3416458	3416173	3416173	3302548	96.67	113625	3.33	0.03	1.29:1	447157	100	447157	100	447157	1423.75	1423.75	1834.75	1834.75	367.06	367.06	0	367.055	242.62	228	242.62	228	2562747	2562747	3302548	3302548	4332265	4119441	0.950875	4332265	4332265
GenomeInABottle7	FC04	Paired	Illumina	CONTROL	CONTROL	PASS	Average Unique DNA Start Sites per GSP2|317.14|>= 50.0|PASS	2189626	2189423	2189423	2109496	96.35	79927	3.65	2488447	2488230	2488230	2405732	96.68	82498	3.32	0.03	1.14:1	403950	100	403950	100	403950	1171.94	1171.94	1336.52	1336.52	317.14	317.14	0	317.137	245.74	237	245.74	237	2109496	2109496	2405732	2405732	3500929	3139674	0.896812	3500929	3500929
GenomeInABottle8	FC04	Paired	Illumina	CONTROL	CONTROL	PASS	Average Unique DNA Start Sites per GSP2|349.13|>= 50.0|PASS	2600124	2599945	2599945	2505259	96.36	94686	3.64	3100553	3100362	3100362	3001834	96.82	98528	3.18	0.02	1.20:1	440068	100	440068	100	440068	1391.81	1391.81	1667.69	1667.69	349.13	349.13	0	349.134	260.1	249	260.1	249	2505259	2505259	3001834	3001834	4200915	3905843	0.92976	4200915	4200915
Genome-in-a-Bottle-A	Batch2_021020	Paired	Illumina	CONTROL	CONTROL	PASS	Average Unique DNA Start Sites per GSP2|338.75|>= 50.0|PASS	2975495	2974946	2974946	2871143	96.51	103803	3.49	3331692	3331121	3331121	3224491	96.8	106630	3.2	0.03	1.12:1	418617	100	418617	100	418617	1595.08	1595.08	1791.38	1791.38	338.75	338.75	0	338.747	235.67	232	235.67	232	2871143	2871143	3224491	3224491	5000000	4337395	0.867479	8673705	5000000
Genome-in-a-Bottle-B	Batch2_021020	Paired	Illumina	CONTROL	CONTROL	PASS	Average Unique DNA Start Sites per GSP2|338.34|>= 50.0|PASS	2667457	2666920	2666920	2567509	96.27	99411	3.73	2940253	2939693	2939693	2837814	96.53	101879	3.47	0.04	1.11:1	419238	100	419238	100	419238	1426.39	1426.39	1576.56	1576.56	338.34	338.34	0	338.339	234.79	233	234.79	233	2567509	2567509	2837814	2837814	5000000	3885015	0.777003	7124738	5000000
GenomeInABottle_C	Batch2_131120	Paired	Illumina	CONTROL	CONTROL	PASS	Average Unique DNA Start Sites per GSP2|352.2|>= 50.0|PASS	2896258	2895696	2895696	2795423	96.54	100273	3.46	3222143	3221562	3221562	3118272	96.79	103290	3.21	0.04	1.12:1	434896	100	434896	100	434896	1553.01	1553.01	1732.37	1732.37	352.2	352.2	0	352.198	241.78	236	241.78	236	2795423	2795423	3118272	3118272	5000000	4131797	0.826359	8659685	5000000
GenomeInABottle_D	Batch2_131120	Paired	Illumina	CONTROL	CONTROL	PASS	Average Unique DNA Start Sites per GSP2|356.25|>= 50.0|PASS	2896850	2896164	2896164	2789367	96.31	106797	3.69	3235589	3234865	3234865	3124497	96.59	110368	3.41	0.04	1.12:1	445218	100	445218	100	445218	1549.65	1549.65	1735.83	1735.83	356.25	356.25	0	356.248	242.21	238	242.21	238	2789367	2789367	3124497	3124497	5000000	4132614	0.826523	6874718	5000000
Genome_in_a_Bottle_E	Batch2_201120	Paired	Illumina	CONTROL	CONTROL	PASS	Average Unique DNA Start Sites per GSP2|380.8|>= 50.0|PASS	3524363	3523664	3523664	3409299	96.75	114365	3.25	3919743	3919010	3919010	3800582	96.98	118428	3.02	0.04	1.11:1	465301	100	465301	100	465301	1894.06	1894.06	2111.43	2111.43	380.8	380.8	0	380.801	242.05	236	242.05	236	3409299	3409299	3800582	3800582	5000000	4681983	0.936397	7231428	5000000
Genome_in_a_Bottle_F	Batch2_201120	Paired	Illumina	CONTROL	CONTROL	PASS	Average Unique DNA Start Sites per GSP2|374.65|>= 50.0|PASS	3297753	3297095	3297095	3186135	96.63	110960	3.37	3730430	3729733	3729733	3614758	96.92	114975	3.08	0.04	1.13:1	459969	100	459969	100	459969	1770.08	1770.08	2008.2	2008.2	374.65	374.65	0	374.649	248.73	243	248.73	243	3186135	3186135	3614758	3614758	5000000	4467019	0.893404	7657588	5000000
[truncated: 3 more columns]

## Sheet: SuppTable 10 - Known CHIP Muts
Supplementary Table 10: Known CHIP Mutations
Gene	Gene Mutation	Source	Leukaemia Relevance
DNMT3A	L344Q	Jaiswal 2014/Cosmic	AML, Myelodysplastic syndrome
DNMT3A	R544PfsTer2	Cosmic	Peripheral T cell lymphoma unspecified, AML
DNMT3A	V657M	Jaiswal 2014/Cosmic	ET
DNMT3A	S708QfsTer5	Cosmic	Angioimmunoblastic T cell lymphoma
DNMT3A	R736C	Jaiswal 2014/Cosmic	Diffuse large B cell lymphoma, AML, Angioimmunoblastic T cell lymphoma, Myelodysplastic syndrome
DNMT3A	W860R	Jaiswal 2014/Cosmic	ET, AML, Acute lymphoblastic T cell leukaemia, Myelodysplastic syndrome, Myelofibrosis
DNMT3A	R882H	Jaiswal 2014/Cosmic	Diffuse large B cell lymphoma, ET, Plasma cell myeloma, CMML, AML, Mast cell neoplasm, Myelofibrosis
DNMT3A	L547F	Jaiswal 2014/Cosmic	AML
DNMT3A	G550R	Jaiswal 2014/Cosmic	AML, Myelofibrosis, Plasma cell myeloma
DNMT3A	Y735N	Jaiswal 2014/Cosmic	AML
DNMT3A	F752LfsTer4	Jaiswal 2014/Cosmic	ET
DNMT3A	R771Q	Jaiswal 2014/Cosmic	AML, Mast cell neoplasm
DNMT3A	N797S	Jaiswal 2014/Cosmic	AML associated with MDS
TET2	R550Ter	Cosmic	CMML, Myelofibrosis, PV, AML, Myelodysplastic syndrome, ET
TET2	S714Ter	Cosmic	PV
TET2	P851LfsTer22	Cosmic	AML, Angioimmunoblastic T cell lymphoma, Myelodysplastic syndrome
TET2	T229NfsTer25	Cosmic	AML, Acute lymphoblastic T cell leukaemia, CMML
TET2	T556NfsTer11	Cosmic	Myelodysplastic syndrome, AML, Angioimmunoblastic T cell lymphoma
TET2	Q764PfsTer5	Cosmic	CMML, Myelodysplastic syndrome, PV, AML, Angioimmunoblastic T cell lymphoma
TET2	Q916Ter	Cosmic	CMML, PV, AML, Peripheral T cell lymphoma unspecified
JAK2	V617F	Jaiswal 2014/Cosmic	CML, ET, PV
			*Abbreviations:
			AML - Acute Myeloid Leukaemia
			ET - Essential thrombocythaemia
			CMML - Chronic myelomonocytic leukaemia
			CML - Chronic myeloid leukaemia
			PV - Polycythaemia vera
